# Supplementary material for: Effect of climate on traits of dominant and rare tree species in the world’s forests
Source: Nat Commun. 2025 May 22;16:4773. doi: 10.1038/s41467-025-59754-7 (PMC12098762; doi:10.1038/s41467-025-59754-7)
Supplement: Supplementary file 5 — Supplementary Code 1 [file 41467_2025_59754_MOESM5_ESM.zip]

Archive with 5 entries (4 files):
- Supplementary Code 1/
- Supplementary Code 1/.DS_Store
- __MACOSX/Supplementary Code 1/._.DS_Store
- Supplementary Code 1/Code for ms  Traits Dominant Rare Tree Species.Rmd
- __MACOSX/Supplementary Code 1/._Code for ms  Traits Dominant Rare Tree Species.Rmd
