# Supplementary material for: Effect of climate on traits of dominant and rare tree species in the world’s forests
Source: Nat Commun. 2025 May 22;16:4773. doi: 10.1038/s41467-025-59754-7 (PMC12098762; doi:10.1038/s41467-025-59754-7)
Supplement: Supplementary file 7 — Source Data [file 41467_2025_59754_MOESM7_ESM.zip]

Archive with 14 entries (10 files):
- Data figures copy/
- Data figures copy/.DS_Store
- __MACOSX/Data figures copy/._.DS_Store
- Data figures copy/Figure 4/
- Data figures copy/Figure 3/
- Data figures copy/Figure 2/
- Data figures copy/Figure 4/DifCWM_Envars.csv
- __MACOSX/Data figures copy/Figure 4/._DifCWM_Envars.csv
- Data figures copy/Figure 3/TraitsDiffMean.csv
- __MACOSX/Data figures copy/Figure 3/._TraitsDiffMean.csv
- Data figures copy/Figure 2/pca.df_Traits.csv
- __MACOSX/Data figures copy/Figure 2/._pca.df_Traits.csv
- Data figures copy/Figure 2/pca.df_Traits2.csv
- __MACOSX/Data figures copy/Figure 2/._pca.df_Traits2.csv
