# Supplementary material for: Effect of climate on traits of dominant and rare tree species in the world’s forests
Source: Nat Commun. 2025 May 22;16:4773. doi: 10.1038/s41467-025-59754-7 (PMC12098762; doi:10.1038/s41467-025-59754-7)
Supplement: Supplementary file 7 — Source Data [file 41467_2025_59754_MOESM7_ESM.zip › Data figures copy/Figure 4/DifCWM_Envars.csv]

Aridity	Temperature	Height	WoodDensity	LeafN	SeedMass	RootDepth	pca1
1.527	22.8036483764648	-0.748048378780802	-0.87077390405307	0.563060428267324	0.272544982780086	0.307215210420079	-0.409789623025414
1.527	22.8036483764648	-0.463607548955375	-1.86875018982078	-0.608078723549812	-0.639441114468708	-0.906697384832903	1.23582542945659
1.527	22.8036483764648	-0.733428160732538	0.753071743441115	-1.46558991509508	-0.610847565262786	0.743876606878279	0.496391013012828
1.4378	23.0793899536133	0.595421646474299	-0.713000008157973	0.171160220695727	0.392200731634829	0.87290299631317	-0.104785707825967
1.4378	23.0793899536133	0.0506301850094515	-0.539834071020615	-1.01107628202976	0.241341965449011	0.386245569472633	0.612591399801471
1.4378	23.0793899536133	0.0425091389899461	-0.538951698997402	-0.459575243898683	0.0259002533708098	-0.0371371373943603	0.442616128058513
1.154	11.1597244262695	-0.0135347014812701	0.217866320801044	-0.789075792608394	1.20744834290842	0.0511188341491944	0.358266423790108
1.5978	10.2099891662598	-0.223479103977607	0.203516928134604	0.114426152884223	0.163455411373006	-0.0302402970506968	-0.45863437024507
1.4378	23.0793899536133	0.744614399316259	-0.325422607975533	0.0241035435783651	0.346328563273002	0.461634991262223	0.127645175859488
1.5904	24.4241851806641	0.471220627246781	0.620529071085537	0.0700108687633264	-0.122646769507575	-0.765245086266876	0.00250104883280056
1.3783	9.45474472045898	0.325629109312251	-0.112885666135221	-0.439050692461293	1.08306192984826	0.11764105071058	0.230135011382401
1.4378	23.0793899536133	0.290127714957361	-0.815001029117516	-0.120271758643831	0.444647618112288	1.28921312704119	0.136819783154304
1.4378	23.0793899536133	0.418647806186668	0.249686973500983	-1.15570054821218	0.012772196896442	1.34802891806431	0.37534983512921
1.2023	12.0190399169922	0.189218694311066	-1.05335420967562	-0.791505854820531	-0.306595092885508	0.030634077567225	2.03491353459925
1.392	24.5190689086914	-0.628155327806444	0.966985510556641	1.37702653993415	-1.05492865467856	-0.0492640122890919	-0.383960892185647
0.9071	10.6049926757813	1.03033412426976	-0.720914708554787	0.178327303999217	-0.620801482119493	-0.402605266037517	0.668558199405774
1.4378	23.0793899536133	0.31545713424496	-0.489487722498935	0.10675163813831	0.633759095731311	0.75490721136837	-0.136437209935677
1.392	24.5190689086914	-0.370821620529416	0.642796330971649	1.33147308795482	-0.177588255353827	-0.363157118350383	-0.279748527686595
1.4378	23.0793899536133	-0.175520760468488	-0.82487216622888	1.16687049634519	-0.255819532638289	-0.610488652219575	0.0739147869441608
1.4378	23.0793899536133	-0.38850165442086	-1.86523525279069	0.317176979217179	0.262943906241002	-1.24538035000868	0.574284096872439
1.4378	23.0793899536133	-0.795718642323477	-1.51599108925395	0.437591289404998	0.739018289160739	-0.247478384765197	0.203689283035954
0.7808	8.48924942016602	-0.768799987716638	-0.295121076994436	1.20786313731352	0.360118079942581	0.121229470551105	-2.46607585008848
0.7402	6.06528167724609	0.100377392907258	0.193531034358147	1.20680874469352	1.15228776186913	-0.587082358862537	-1.13494495602232
1.4378	23.0793899536133	0.723510553206348	0.0405139911071041	-0.481842308798785	0.486319253403672	-0.266296275936294	0.285078623808301
1.0421	19.3906600952148	0.619234712671924	-0.0443076090347343	-0.82170131813018	0.00825968229786989	0.303975352484571	1.52133707691608
1.0239	19.6137496948242	-0.479242848533272	-0.334095094642539	0.651126221558558	-0.0288945808538418	-0.278260423152627	-1.17711024814238
1.0298	19.4013931274414	0.166940498043515	-1.65083500724944	-0.840712021181227	-1.65708428367485	-1.04093010041802	2.50695720027651
1.0434	19.5139663696289	0.0547466862749884	0.921407159197685	0.90485182709617	0.468477004160878	-0.0589010051692755	-2.10787432274335
0.9992	19.5492599487305	1.26437777265517	-0.874511521882816	-0.973082460407397	-0.357858016588044	0.552375458757094	2.99370852821377
1.0225	19.5099319458008	-0.830679504693355	-0.747174668452345	-0.272553749098603	-1.27436581247981	-1.1543606714837	0.586855196375145
1.0353	19.593962097168	-1.29824419350435	0.129135953873877	0.329592805741243	-0.414701085906787	-0.768812097094677	-1.33069191816137
1.0392	19.690544128418	0.608880950351304	0.677760089512034	0.338401971971967	0.796185838002981	0.503728608540158	-0.529950594069725
1.0341	19.7183731079102	0.127475223156308	-1.1766995662217	-0.700722533237859	-0.840008643976906	-0.122059886607233	2.02188391654952
1.0263	19.608154296875	-0.487809343740168	-1.45227869479588	-0.875644639605676	-1.35049768672805	-0.819797813072411	2.3474345320752
1.0108	19.9065444946289	0.707622636400142	-0.703473560712204	-1.58527364977542	0.740276968730434	-0.117658357919009	2.27021751722006
0.998	19.9457672119141	1.09474262366383	0.0842793296110989	-0.245485994423254	0.403973031459844	0.779418903928265	1.24687164403601
1.0086	19.6432250976563	0.440745301997785	-0.736144512438866	-0.735361936975104	0.146375924798787	0.172848629776448	1.56672396179521
1.0025	19.8697570800781	-0.353270803921547	-0.823802339883219	-0.529261673251294	-0.842518666385589	-0.561076062221487	0.81669330608009
0.9905	19.9195861816406	-0.255974119896097	-0.358696953559727	-0.370192808639192	0.177689973698402	-0.191787053230397	0.234920942982004
0.9897	19.9703720092773	0.108731049991652	-1.00526166340974	-0.673910315323112	-0.876529862133685	-0.211575536328561	2.08690330051097
0.9813	20.0718719482422	-1.73957108766031	-0.286493244019734	0.136268374671991	-0.645442944811678	-0.89084447085604	-1.04190105719092
1.0094	19.2899627685547	-1.45628133113477	-0.573800449392736	0.354725960247575	-0.428003565455223	-0.741337628556297	-1.17723341925729
0.9884	19.5678512573242	-0.203529331665214	-0.855448683229637	-0.796002778091265	-0.850226082351471	-0.433107030631273	2.02783203754124
0.9907	19.7600784301758	-0.965350443486419	-0.472483581625044	-0.909776204498817	0.10829318517489	-0.450115506136309	0.955592697786631
0.9908	19.7385284423828	0.851510859283727	-0.917175277854423	-1.04456726069744	-0.399272704954711	-0.0881347698957407	2.34765141610008
0.9809	19.5044525146484	-0.953308339563922	0.266994073528373	0.358086712311666	-7.20184343125929e-05	-0.436755950864994	-1.45253360201067
0.9794	19.7019134521484	-0.752107426612171	-0.609657826709818	-0.541377568569684	-0.767624173418365	-0.54970933647575	0.564177169098992
0.9586	20.178923034668	-0.0925405978862498	-0.694732126668838	-0.253543844591507	-0.752771906624605	-0.579897775589433	0.631010226049387
0.9665	20.0306900024414	-0.520046709204705	-0.719923306342353	-0.461899944439931	-0.851591979079171	-0.434092856259057	0.563217361114591
0.9431	20.1548065185547	0.886822200139496	-2.21651302974257	-1.67198817064413	-1.26408893163596	-0.216416957164987	4.15691496738079
0.9581	19.6177459716797	-0.871178484456519	-0.791839015204543	-0.316634647458749	-1.21415809573375	-1.10716575133022	0.562270479062323
0.9572	19.6274047851563	-1.96934793636621	0.567927251288029	0.332101445058836	-0.234757488961575	-0.570541228618039	-1.76861394235984
0.9654	19.9874099731445	-0.410717523154346	-0.682961772610647	-0.462754992698404	-0.897909340555792	-0.703246596583786	0.796555237652782
0.9612	20.1658203125	-0.609364452961735	-0.463356867008679	-0.344747691292099	-0.780199604958787	-0.55981930011863	0.379562126970116
0.926	20.0201309204102	0.669087503371256	-0.905876033775737	-1.07187765123517	-0.37775130295717	-0.188576741069685	2.43488939015556
0.9641	20.0891357421875	0.0667371529570024	-0.0464182939022776	0.067320051610533	-0.00846240541454701	-0.00653105880240323	-0.00780484650681812
0.9514	19.8010772705078	-0.304359464506359	1.12460007558429	0.725556097369845	1.04504281665479	0.296785686001102	-2.21159911056999
0.9352	19.6661254882813	0.924284058731822	-0.839806207225975	-0.752617217746366	-0.450749104780698	0.0198184529107543	2.15916790137135
0.958	20.1191268920898	-0.987935630993697	-1.68422033645779	-1.02004970575938	-1.79297852216933	-1.05421493373262	2.65383660218843
0.9562	20.1327514648438	-0.772195929515982	-1.53330680782057	-0.981127811038439	-1.57101078661969	-0.800627368215339	2.43626987508243
0.9232	19.9206924438477	-1.57845543655839	-0.0949147613639876	0.489305940255192	-0.0562874046359535	-0.508935758192121	-1.61896494425124
0.9264	20.0605133056641	-0.484957838514354	-0.0445667728237548	-0.448160362434172	0.306346816987419	-0.370405781625246	0.216346904342426
0.9479	20.2933685302734	-0.808002490583725	-1.08516131381957	-0.0480830376265742	-0.859362400193347	-0.488296248946193	0.514379605042016
0.9258	20.2095031738281	-0.279964512229339	-0.557741856602093	-0.82496065001672	0.0179314651665413	-0.612035022478599	0.841174871715367
0.9286	20.2667343139648	-0.211341335329043	-1.48910950885247	-0.777874916658943	-1.04901046412833	-0.882063767206321	1.23851827553253
0.9374	20.3811767578125	0.15987479396486	-0.02958996701655	-0.532376867319263	0.319228570148205	0.390135290423708	0.404003505061585
0.9472	18.9433181762695	0.775292493666147	-0.592921997539	-0.851027269674394	-0.510665298918874	-0.0683486775828526	2.32969535328418
0.9406	18.9456039428711	0.121259840213824	-0.908560900707478	-0.872525709695761	-1.06115677067803	-0.455778086809199	2.24224844188451
0.9217	18.4010681152344	1.64990269568973	0.747440235120339	-0.486087935485164	0.762990774901386	0.317909004932746	1.3872633435768
0.9385	18.8213500976563	2.06747465241872	0.318017482164196	-0.0568038028472517	0.538169584742774	0.560125162646216	1.18684323243611
0.9373	18.8292007446289	0.711657134916906	-0.476712290266334	-2.29574842164284	-0.182171639095651	-0.551652480462514	3.20411288539312
0.9283	18.9255233764648	0.53331980414458	-1.40894843485985	-0.963549166920415	-1.15959687278588	-0.481785798856737	2.61833300987679
0.87	18.8783676147461	-0.0898981981783205	-0.597809848500189	-1.56973395300456	-0.982569556422137	-0.726148976673874	2.59597936994799
0.9113	18.4580612182617	-1.34119260855977	-1.43793206632242	-0.500236067774338	-1.30429591878532	-1.24560339902932	0.872287373845821
0.9209	18.7818908691406	-0.903383735415091	-0.743639171707644	-0.116279750764469	-1.01701270614205	-1.03755170889178	0.383256291624995
0.912	18.9487564086914	1.19677390934934	-0.0337268233711539	0.605509209144072	0.678886506358617	0.968903383663808	-0.466973436975014
0.9127	18.7693862915039	0.931433898991901	0.363163899810082	-0.805707515955447	-0.136844519469612	0.123722211163762	1.58831146913331
0.9146	18.8025054931641	0.379149014897045	-0.125542872698291	0.381535489130114	0.387288474631521	-0.100247421346962	-0.414225418106866
0.9198	18.7193252563477	1.16987328981816	-1.03406457700175	-1.17201303660615	-0.373512980803558	-0.0730199216419292	2.45708774619143
0.911	18.6852172851563	0.23790909633344	-0.80303468815896	-1.09509311938621	-1.07251203101533	-0.774960018657799	2.5256399834376
0.8675	18.9326431274414	-0.439408263352725	-1.85346065849467	-1.47569267033861	-1.6704982362557	-1.47908295467298	3.16989185821986
0.8922	18.5973907470703	1.18326867911493	-0.875507735498148	-0.950717275261533	-0.347298372628243	-0.241525081775454	2.3502752468009
0.8608	18.8887176513672	-0.661018138435772	0.403931176559211	-0.782503170484453	0.189849680866558	-0.510972622994588	-0.0597422403410093
0.8982	18.576203918457	0.343937661317318	-2.60752444709401	-0.491054594246586	-2.10179786721213	-1.14441721831238	3.10148120425189
0.9013	18.7030197143555	-0.210525425833797	-2.10118357937488	-1.27827038036116	-1.93968061799116	-1.18657343163521	3.1379854444226
0.904	18.7987930297852	0.612138123845197	1.49405770182363	1.48564276257933	1.42693095464997	0.344336892786019	-2.91946443918122
0.8822	18.9959671020508	-0.474700580894007	-0.0596566025806586	-0.321951055368748	-0.339347029882649	-0.288242784642027	0.298320897450504
0.9005	18.7384887695313	0.765502741652364	-1.04331033595255	-1.03553657153104	-0.410146392900122	-0.294306098780234	2.42520157084545
0.8855	18.8894317626953	0.097866974647488	-0.316975818735	0.213298099452671	-0.496734289015072	-0.293129848809286	0.118678600414873
0.8827	18.8815841674805	-1.3799349995388	-0.832550629204415	-0.62223189088681	-0.849334257201254	-0.829564612381324	0.868508556612223
0.8827	18.8026153564453	0.385798316041312	-1.21352867703551	-0.821592192904815	-0.975155491011791	-0.375123982435777	2.36859933226796
0.8783	18.7642013549805	0.635666877006066	-1.37443342927795	-1.02125419282333	-1.13680103884266	-0.511899268877023	2.72987789324251
0.877	18.7120147705078	-0.867652978104712	-1.10125479327998	-0.839013413470135	-0.282785751133829	-1.16607044780718	0.840920557603179
0.922	18.4138870239258	-0.381111813134693	-0.611279114868131	-1.70807968457398	-0.914165421937214	-0.643021052792247	2.57087246343949
0.8924	18.6579238891602	-0.91601130779699	-0.806246756827402	-0.346652806073122	-0.923449292853017	-0.783911816527658	0.684641433755119
0.8552	18.9327011108398	-0.0060553008241947	-0.216443546652871	-0.95325671319744	0.454563105219403	-0.195007325255557	0.765666718865711
0.8572	18.9326690673828	1.64294228203063	-1.3165855537462	-1.45336661121111	-1.10855718993595	-0.55111350303372	4.32210635999046
0.8579	18.6742599487305	0.964026538873572	-1.19163437540046	-2.01887372536243	-1.21941541872583	-1.05660465438069	4.74597650767558
0.859	18.6821487426758	0.537485966840406	0.3250230398801	-0.340357021205032	0.804564021172905	0.266249637602086	0.108798617921313
0.8237	18.6012634277344	1.04084137477818	-0.745944578207487	-1.05620310567265	-0.0642455485853268	-0.291145021017552	2.50037758515601
0.8466	18.8293365478516	0.579626545015253	-1.42503449983526	-1.40910531879783	-0.86613588191952	-1.05153029208935	3.14553946253072
0.8415	18.9774871826172	1.69492748783768	-1.17187543479459	-1.39216419540149	-0.976604425245749	-0.563959930358131	4.24133967348043
0.8368	19.1216384887695	-0.677629244709774	-0.0130799917938823	0.568643142639107	-0.555969419412956	-0.349653032717115	-0.0645463273271019
0.8355	18.9520736694336	0.734620772914068	0.368437122058558	-0.381710289208068	0.873838278518532	0.334636832809742	0.0978873959661142
0.8565	18.7200897216797	0.897897415522881	-1.1559906223597	-0.744067553159436	-0.801168103817956	-0.413450293512712	2.29829922325748
0.8447	18.6111740112305	0.972554826792042	-0.241218766487724	-0.260891576513146	-0.0636748509892635	0.217270435263004	1.53356650084251
0.8465	18.6588317871094	0.436094851509831	0.211837276059125	-0.3387600129491	0.83365052560686	0.319867019388878	0.0428011146027556
0.8483	18.8040161132813	0.327062631486667	-1.68128335638038	-1.82726157404194	-1.58019370324707	-1.92795138057848	4.75772206270466
0.8249	19.0609619140625	0	-0.705369208103863	-0.0623041464098534	0.0915143121816929	0.0635820900010435	0.138268915085295
0.8313	19.0556182861328	-1.00305855320504	0.697162882673351	-0.454344346876897	0.0803648761902365	-0.107856359362449	0.0558181095925101
0.8531	18.5523727416992	2.11124111531425	-0.348194816586175	-0.679107358357278	0.703584232389971	0.363436755241267	2.033367640599
0.8309	18.5407287597656	0.635646790172544	-0.874457235668474	-1.27066058835585	0.0324064541257063	-0.345338526489989	2.45285016485638
0.8244	18.5232864379883	0.902852005069501	-0.767952851978793	-1.10320724423096	-0.0253365661005966	-0.241975975360576	2.28311447171851
0.8242	18.4996078491211	0.0653566236911152	-1.64499311663077	-1.24961697185941	-1.59631174578729	-1.51316986895664	3.180761805739
0.8398	18.7382553100586	0.397527266019268	-1.03703788245815	-0.772204566845421	-0.725540889605004	-0.589914320936206	2.511249308035
0.8457	18.7079620361328	0.223146954027545	-0.784960783634841	-0.572424491248432	0.369975428245797	-0.801024730828998	0.71913791941734
0.8392	18.8914978027344	0.843768600515631	-1.7983563871934	-1.97098607738334	-1.2734761932307	-1.57730727911362	5.03507542457746
0.8317	18.9654281616211	-1.37515021293336	0.494775131975276	1.53102869353114	0.10868221618728	0.707398167272753	-2.69472775369291
0.8425	18.6172698974609	0.219281995253766	-0.820354838990364	-0.736476758535795	0.0769827788053708	-0.257380435892887	0.854568071368535
0.8539	18.7472061157227	-0.317530798415717	-1.02774225881818	-0.287785876954235	-0.764229961506492	-0.47318985346063	0.644824167539284
0.8404	18.5630920410156	0.408772079855332	-1.1779318008701	-0.919558792275098	-0.847425254761575	-0.365102796346603	2.34645363935612
0.8264	19.1175323486328	0.414617140607615	-0.5035323995326	-0.223385510738068	-0.0904292127308634	-0.346041654336077	0.514344146234084
0.8318	19.0150451660156	0.188350401833838	0.592660927426064	0.0130851218754758	0.023137006063344	0.124326056295993	-0.0821978683002005
0.826	18.9197769165039	0.78231109906219	-1.1241822765404	-0.798804371281877	-0.856734304392276	-0.309828461973348	2.42471241162527
0.8282	18.9704925537109	0.508182187937603	-0.813083296899628	-0.103610665576832	-0.191368093793723	-0.125912918538754	0.629979908375338
0.8195	19.0214950561523	0.0671291265606089	-1.94141466437419	-1.28442121705337	-1.52606622000397	-1.35164077263927	3.25456121425927
0.8167	19.0056854248047	-0.0137264301216246	-0.0456104013224647	0.0491317547397782	0.0933187304707284	-0.0669522357903034	-0.135944022420609
0.8286	18.8019149780273	0.267832871225527	-0.485201432024091	-0.12747663834029	-0.371574287806274	-0.271056449577346	0.319509946826106
0.8235	18.8100570678711	-0.486343105073152	-1.40872937257618	-1.52029068771617	-1.57414187849026	-1.69186320303742	3.17527184001165
0.8143	18.8175872802734	1.63752778823522	-0.949579177264689	-1.41593363847494	0.762496761930503	-0.0411983468686263	2.55110937453623
0.8124	18.6930633544922	1.55806871500613	-1.12177311162373	-1.44230924160866	-1.10493413278562	-0.462380556977983	4.3043123207488
0.794	18.4880920410156	-0.117854893302192	-1.71659866127712	-1.43186903260655	-1.53869262287966	-1.17566179880703	3.18192608442151
0.8262	18.6885177612305	0.222746496999432	-1.59586813841182	-1.43393014794738	-0.484815896916021	-0.912582385152784	2.96697428941652
0.8198	18.9647598266602	1.31177342419697	-1.08017212212353	-1.0019645159172	0.0167900181432104	0.0905418427789384	2.07809757730613
0.8214	18.8842330932617	0.0467615368716162	-1.65247798217712	-1.17915681597038	-1.52756483577456	-1.10784007133037	3.00816719557026
0.8177	18.9291778564453	-1.28141881372607	-0.231096304766652	-0.463473638923675	-0.79576926445566	-1.11246503067936	0.903838790251433
0.8113	18.8711959838867	1.42689388301172	0.319509737157373	-0.520233686636338	1.5982841141483	0.894283964569189	-0.118669491207609
0.8126	18.8778198242188	-0.433845119768895	-0.511431215158603	-0.956755867021564	0.0885034136812261	-0.36761431585955	0.842257052423237
0.7914	18.7833999633789	-0.074249967719124	-1.28832365398168	-1.12622415216618	-1.19240147156677	-1.55724486667631	2.91007546037182
0.7921	18.6039321899414	-0.316368437742839	-0.272368324210961	1.33221099744485	0.169090318852299	0.0293304647425179	-1.72332585653102
0.7914	18.5284194946289	2.34026555511257	-0.467008067238135	-1.34510293056223	-0.57343557042078	0.132526190301425	3.79620272462088
0.7797	18.6733154296875	0.659803927943643	-1.0500655112479	-0.87322248145794	-0.912869050707501	-0.52532122435714	2.40208767926714
0.9519	20.2693252563477	0.027300241043313	-0.328175699199688	-0.143050188288327	-0.120183601219175	0.00545969693502441	0.226824016128856
0.955	20.3539825439453	1.01238646433959	-1.53785477970121	-0.991536311830117	-1.22586842701684	0.147240614933424	3.6145981340584
0.9461	20.4396286010742	0.22021316293427	-1.13553618012248	-0.818680410196853	-0.938134946918316	-0.336846933234318	2.40184057508922
0.9366	18.9570083618164	0.00994800609998742	-0.745697955291474	0.121185427510416	0.0746749735191832	-0.0383416571438664	0.216529780653637
0.9635	18.9247573852539	-0.206176962275681	-0.393621140791283	0.171889533875948	0.00492917076706767	0.225046923368332	-0.0382481927791414
0.9637	18.9089904785156	1.49067596723609	-0.596174444185755	-0.802121329216051	-0.309350223634661	0.215440811163632	3.33647163317423
0.9531	18.7920440673828	0.879977778796848	1.30070996794527	1.38650390879651	1.24922968805297	0.758730361859894	-2.78869951832732
0.9406	18.9318435668945	0.772447367335927	-0.653747636848095	-0.840850465045294	-0.176841383918771	-0.443991203773444	2.35341049993778
0.9735	18.8906112670898	0.0408554611251116	0.0360215073900694	0.0841363892618907	0.0534100323598947	0.0820906800746972	-0.104243565419081
0.9448	18.7167556762695	0.252328503348444	-0.842656548453287	-0.575652407648626	-0.911539099884097	-0.467393502205128	2.1215718317861
0.9359	18.7862991333008	0.746729022947624	0.937305703561557	1.7543518267277	1.08362730211122	1.01004112781854	-2.87982123407622
0.9424	18.7108825683594	0.578007111165267	-0.723868649678204	-1.04772381541756	0.017089836618457	-0.235948555962662	2.31508450174232
0.9482	18.8874221801758	-0.384565337269526	-0.729686257448611	0.164108350153632	-0.462082044543077	-0.516518403824794	0.125438170476464
0.9594	18.8255874633789	-0.538902365481095	-1.90994929225987	-1.32276243480446	-1.92188721689643	-1.28370492760234	3.1181338770785
0.9486	18.8082763671875	0.271813482815549	0.41214116972575	-0.292866569179847	0.853666889298032	0.0892257697451058	0.0177345894369596
0.9757	18.7829360961914	0.053424960748636	-0.379719948861936	0.45357158244092	0.00508723704111669	0.282326281431256	-0.174295782177531
0.9727	18.9217727661133	1.01255532166476	-1.38340804965752	0.239642954720587	-1.02982432551493	-0.18633167617569	1.63909617120898
0.9802	18.8739044189453	-1.26437777265517	-0.154034835180851	-0.416143589293352	-0.44885389822255	-0.272853958057796	-0.0855911929886251
0.9831	18.8414932250977	-0.405632764509148	1.09534248776625	0.985102857684594	0.578286580143008	0.103111228394488	-2.54857239774151
0.9784	19.0761520385742	-0.225235622656319	-0.557173161686555	-1.15452835340303	-0.947153955292972	-0.699270455892157	2.32045852583427
0.8856	18.4816314697266	-0.284026745686805	-1.18928891462749	-0.221492410793018	-0.834808125711914	-0.543652727176713	0.731032417521286
0.8849	18.6102020263672	-0.523656223137618	-0.443167690802211	-0.917842265970727	0.149142617209538	-0.571036654230945	0.685974872439842
0.8827	18.6073837280273	0.935740485760153	-0.135718797639749	-0.997285802833354	-0.506879495969256	-0.270704747062615	2.3362611321749
0.8762	18.5950042724609	0.656025777032536	-1.23859431542401	-0.790874695333588	-0.991229927046272	-0.67766992591762	2.49788841805905
0.872	18.6270736694336	1.52118112555739	-1.59864466085751	-1.58794441433312	-0.0539212865202033	-0.539708948077203	2.94590548870287
0.8961	18.4005569458008	0.789545023234307	-1.93354805165133	-1.79698161423467	-2.17527641792723	-1.32654200130153	4.84868983209128
0.8901	18.6600784301758	0.392616485605249	-0.169180399941317	-0.239695154455351	-0.0571711166157951	0.0146277936299958	0.237120684134172
0.895	18.5883316040039	1.07202064843391	-0.415282217254912	-0.802315139758047	-0.542181782090219	0.0804634315302337	2.24956492165353
0.8807	18.4953582763672	-0.950924028638676	-0.904197518876466	-0.96449342818152	-0.265603666548542	-1.19688609552082	0.964441387568948
0.8778	18.4962127685547	0.920649499548927	-1.32260130654493	-0.892108011249204	-1.07973773511309	-0.771103720076767	2.57163670012802
0.8921	18.527424621582	-0.841105137104464	-1.53461989414016	-1.62490922489738	-1.79865512063301	-1.86738805035945	3.32729858474581
0.8989	18.4358474731445	0.289780209650575	-0.618972788171107	0.0982204669305893	-0.081773748496452	0.290066999402261	0.186661466358339
0.8896	18.550813293457	0.511174151262159	-1.97400056734458	-1.85008711139752	-2.04101023853525	-1.52397940133694	4.92359697481
0.8977	18.4137924194336	0.306220601864111	-0.286373963264129	0.377120219185416	0.0350428228810077	0.200246665933112	-0.0709017980288964
0.8809	18.6107864379883	-0.45804743802398	1.09163417404522	0.84445015885167	0.801468928662674	0.706575138291088	-2.38303435575759
0.8811	18.5540618896484	0.706717880876859	1.51891821622321	-0.644993727539445	1.42685028310524	0.850690230279675	-0.392095773845883
0.8808	18.4278686523438	0.757545831620142	-0.999716364817518	-1.79604771121155	-0.45338847413183	-0.656994460786901	3.23599903229584
0.8772	18.2925262451172	0.511874554413338	-0.87590562734848	-1.30465092615966	-0.012121111599985	-0.541842977569325	2.4753428758971
0.8808	18.3635772705078	0.104482541096312	-0.148056243767837	-1.18776295214238	1.14702930511706	-0.38960269817016	0.802982840156201
0.867	18.5586364746094	-0.510714827717198	-1.06911045426671	-1.48304721488413	0.439226566999707	-1.04390325095334	1.42184337445451
0.8732	18.3053100585938	-0.323289760004557	-1.88393398908867	-1.6176056071788	-1.57694553627144	-1.4711868543422	3.1840413958592
0.866	18.3847045898438	-0.0776399563647623	-1.80867016868572	-1.41390771124517	-1.4980216713554	-1.23111040657699	2.98760059465507
0.869	18.6743591308594	0.370563310105134	-1.18790095438161	-0.598258091808345	-0.961278473300003	-0.876859756287742	2.51442692446828
1.0082	19.2549957275391	0.413960929298787	0.510411997558615	-0.632689409773515	-0.309758315643103	0.15528040097505	0.358026735044994
0.8579	19.2577026367188	0.195226551156934	-1.44257598924681	-1.74420523077623	-0.685154975553252	-0.820389453138303	3.02889707985238
0.8542	19.2035583496094	0.294501795679999	-1.07043388970743	-0.780595630003943	-0.88120230823865	-0.364130447553578	2.29128942495283
0.8393	19.0765701293945	0.224395727732833	-0.0121026969141927	0.501643328558248	0.853838349224293	0.59442777449775	-1.84851141234652
0.8546	19.0596557617188	0.204791661144294	-1.57881581321782	-1.68990045706301	-0.7325999207281	-0.93791171600864	3.04674417319238
0.8452	19.0451843261719	0.83144899600566	-0.269879599468976	-0.491293359598355	-0.142645869568199	0.537708757450111	1.75137495793033
0.8277	19.1576965332031	1.28668595617648	-1.05700304882217	-0.890703327619462	-0.061261522055359	-0.0415691375698367	2.22115958178075
0.8504	19.1001663208008	-0.392016732033272	-1.4745869105108	-1.64314896655212	-1.47541289658978	-1.29186601050158	3.02395792331491
0.8349	18.9928558349609	0.814261358961525	-1.74280517577055	-1.96256842615392	-1.60096355134556	-0.930383010100928	4.59353304666691
0.8298	19.1738555908203	1.22139979247963	-0.770216954930118	-1.23995068839118	0.0779662018156562	-0.11714189104899	2.44098505358358
0.8236	19.2125411987305	0.0466661912819169	0.020093113018306	0.00613168629916688	-0.0417523333506906	0.0770069873355315	0.063469514802633
0.8283	19.0522521972656	-0.572081788994109	-0.735694877107561	-0.427196014721915	-0.80879132197385	-0.795800489976507	0.734188150823069
0.8252	19.1881958007813	1.19405544270007	-0.748100015278191	-1.16183917681199	0.0246362845227857	-0.211483039745396	2.44666891651351
0.8268	19.1634063720703	-0.384399993858319	-1.51112203306082	0.239577218996755	-1.34869744703797	-1.0594442967241	0.559907102055659
0.8368	19.0592269897461	1.00650237013224	-0.224541010726219	-0.919755571045942	-0.238688826756083	0.0148773998428221	2.00533015100951
0.8319	19.1302978515625	-1.10719708167985	0.376744385285533	-1.0240449565286	-0.368043677097717	-0.762963093852309	0.902705717690094
0.8304	19.0446243286133	0.76108730555726	-0.997688764095755	-0.64234812700591	-0.820556377778116	-0.448013632274491	2.20359243792251
0.8222	19.1526489257813	-0.5608873241093	-0.754258075430171	-0.609705440859416	-0.638221511369795	-0.727617883538817	0.709325321597119
0.823	18.9645095825195	1.4596043238121	-0.356066845136542	-0.239491895814412	0.0117351332181307	0.307187267402489	1.51660202648055
0.827	18.9315155029297	0.420082997004588	-1.49446080460425	-1.58709320539817	-0.750131927478641	-1.0685180696102	3.12397713458285
0.8293	19.1756774902344	-0.0883971354554769	-0.632980014404816	-0.671262400217311	-0.346508631659791	-1.12956219194048	0.915982992656608
0.8285	19.1890106201172	0.459236657833707	-1.09747490896696	-1.23650373101603	-1.14470756467441	-0.738804381856647	2.74911274068564
0.824	19.1202072143555	-0.152888692625042	-1.1422666761562	-0.428528112061715	-0.569610980081712	-0.688358869602564	0.931315276851336
0.8239	18.9736053466797	-0.182241583573487	-0.50470228436047	-0.526670738676135	0.268294356290756	-0.532129065409583	0.563278549263879
0.8223	19.010302734375	-0.697235555278452	1.20426740486544	0.83355069716865	0.85968359074939	0.495512354404284	-2.44314036183823
0.8208	19.3437469482422	-0.0227707367963659	-1.31802210552118	-1.61486038747172	-0.506114114703646	-1.09259476861349	2.92272292277352
0.8201	19.2972518920898	0.918578909079696	-1.13411018787606	-0.386992889053035	-0.608842332011075	-0.229239723740864	2.14366719804717
0.8217	19.1362030029297	-0.0773696231652573	-1.67490243821273	-1.3790072970029	-1.17965897484484	-0.836820622247265	3.02123820861581
0.8251	18.9740127563477	1.05608765529669	-0.834138408092061	-1.04425388792612	-0.248992227929566	-0.0604567182364013	2.26217246880198
0.8208	19.1633361816406	-1.32723019657564	-0.165580005486336	-0.72101754881703	-0.860740168491005	-1.24877790086782	0.737201948724258
1.0339	19.3699691772461	1.2634474043235	-0.462672999306338	-1.27008555613126	-0.796421874023184	-0.501395277046509	2.61115022383941
1.0296	19.3724456787109	-1.3736457403553	0.475379455448291	-0.176003792186498	0.825680831614492	-0.0345435228328663	-1.53925703323217
1.0202	19.3647109985352	-0.0173132901112606	-0.407745320902097	-1.19582138075548	0.0478534345306849	-0.905844018039167	1.19119181565504
1.0257	19.3762542724609	0.169231762173699	-1.38596280632888	-0.849668946718486	-1.11115159756489	-0.547906457397163	2.44676112649438
1.0344	19.2678527832031	-0.165000877343416	-1.06825662828697	-1.29643767002681	-1.12750609793404	-0.64306147210479	2.63872273153424
1.0355	19.2579879760742	-1.34510354005456	-0.21276951434407	-0.855903942410626	-0.581887071328379	-0.873293813271796	0.545888953592935
1.0371	19.2621109008789	0.104947525466251	-1.3306659593495	-0.989052834949607	-1.07707343488189	-0.460678824478748	2.49827602325311
1.0253	19.2697891235352	1.94386246462062	-0.975586355220864	-1.36307138879106	-0.260890564915801	0.221435424109449	3.62052473096889
1.0438	19.3567901611328	-0.237262827998614	0.718805156754515	0.659446252154267	0.821426530414914	0.169549434164877	-1.83861521797965
1.0401	19.3965423583984	0.905554971850297	-0.670699343312858	-0.584712039884398	-0.217333094505542	0.292364596480772	1.83923247558873
1.0344	19.2534774780273	-0.43007208123483	-0.968986911159098	-1.44062466369846	-1.17529790161187	-0.749576507981882	2.67256749703941
1.0345	19.5633819580078	0.318005301667246	-1.08548329056633	-0.573261163910044	-0.988948298681662	-0.312134280295335	2.12138320656567
1.0418	19.3948440551758	-0.575462673725968	-0.868502594687492	-0.455483491321337	-1.31229515953606	-1.13195536970462	0.784159803482081
1.0382	19.3378173828125	0.0654588281585741	-1.22095591697082	-1.06508437693873	-1.29340943934704	-0.487954233694504	2.4263608985103
0.9222	18.7543914794922	0.454722323813417	1.02763688869217	0.187275863359869	1.75983933111201	0.846327875173746	-0.714342675025176
0.9979	19.157177734375	-0.355447079290352	-1.62562492596632	-0.965221114365854	-1.34260343460591	-0.84634434520193	2.56002997293664
0.9891	19.2488647460938	-0.575363905760254	0.815763773009983	0.942113909872772	0.629314079644497	0.130614320820715	-2.3772957272398
0.9882	19.215217590332	-0.152547206467343	-1.15724191564386	-0.775275191611733	-1.28219383077472	-0.762067444224527	2.26848046884818
0.9906	19.2616928100586	-0.601499209114048	-0.80931574157239	-0.603066082817316	-0.832460024869537	-0.795132575416918	0.850474591066454
0.9794	19.2015716552734	0.100422868864616	-0.359287058784402	0.251218502685762	0.0293291778459017	0.319906365420209	-0.17896735074255
0.985	19.1745559692383	0.518755657846603	-0.305770389170503	-0.294959912346199	-0.0749623808214733	0.306292019637533	1.46282690755341
0.9824	19.2298217773438	-0.573603215957511	-0.769753398732998	0.233513684208294	-0.680277622565516	-0.269622685507282	0.185846136960916
0.9949	19.0226165771484	0.600810978026881	-1.44085998730977	-0.988253383600419	-1.07325757694945	-0.394223061059442	2.63143505585137
1.0012	19.0599670410156	0.635393544525298	-0.703752093805094	-1.31636496879627	-0.329078650267468	-0.285030898407731	2.12244586607671
0.9987	19.0193710327148	0.585541363609305	0.561595554930478	0.388514896743621	0.915728224825773	0.641135232353553	-0.507592020476389
0.9912	19.1184600830078	1.55806871500613	-0.52917656009326	-0.18825034123985	-0.238396545635207	0.238624725696909	1.81136305407056
0.9892	19.1085647583008	1.53778371580631	1.13691172253344	0.682375539059691	1.10212814363711	0.327927032373664	-0.954757819890018
0.9881	19.0655517578125	-0.0984643911940306	-1.28550338193301	-0.979172134443869	-0.984730785852818	-0.344337835744073	2.34668274125967
0.9877	19.0820297241211	-0.147522217916942	-0.0225866956927892	0.0876581257432521	-0.374121235202844	-0.565190863468158	-0.158307932088489
0.9962	18.9526657104492	-1.80129323293187	-1.25599912795303	-0.796476666030193	-1.64658818768759	-1.31874057701366	1.13239748840004
0.9924	19.1456329345703	0.910325752640061	-0.266020558686417	-0.127845658993019	-0.0954065873107808	0.273374013873649	1.4980192309185
0.9738	19.2962310791016	0.668279584220138	0.638332186169003	0.0410601233673937	0.482589424217737	0.593573079104967	-0.128462046774762
0.9932	19.174739074707	0.524955636331043	-1.05908819491059	0.261100815917137	-0.645272147427709	-0.103648611430811	0.825156657412616
0.9783	19.2434051513672	-0.527416999658401	-0.833038311051247	-0.708685382418065	-0.438878799178856	-0.939557873954501	0.845993837083303
0.9866	19.1498260498047	0.211746730961564	0.26455647746246	-0.877490112883418	0.108108059163914	0.248872669382452	1.39082462907993
0.9818	19.1054153442383	-0.247382730129203	-1.26581461573707	-0.98147135727983	-0.976353555905244	-0.38199249750443	2.25444988054535
0.9844	19.0915542602539	0.40702875546436	-1.56798526178958	-1.39215512994777	-1.36117714763532	-0.897862346897901	3.22187436950722
0.9772	19.1330551147461	0.714985543272481	-0.327835217661339	-0.448565220002063	-0.172116354437297	-0.0488771505827157	1.72191377127482
0.9639	19.2586380004883	0.286733314123661	-1.13541615801871	-0.702692854458489	-1.00465476095785	-0.337813540945873	2.21964287615593
0.9378	19.2793243408203	0.538039239130298	1.78425298112227	1.34010776330608	1.79684730051781	0.99504404813767	-2.88387695457422
0.9862	19.1356567382813	-0.208831343632184	-0.682567200130333	-1.16362320147775	0.534988420602117	-0.857192835423188	0.983669731713592
0.9772	19.1330551147461	0.425255454983431	-1.35572985980246	-0.803627954290155	-1.08624222988912	-0.570663001259393	2.58602642056831
0.9969	19.0127105712891	-0.404032313847495	0.600930460268649	0.902022664162774	0.459816619997212	-0.451319067265527	-2.2416198693103
0.9928	19.0721450805664	-0.873415039225078	-1.19696461578453	-0.270151760616719	-0.829932235915482	-0.410460207407496	0.57139759987911
0.9987	19.0193710327148	1.46665950389827	1.15941777163909	0.99715472388497	1.6566594864804	1.18259928748361	-1.08635361672063
1.0012	19.0501480102539	-0.0368417423970875	1.08354011044827	-0.457683651841514	0.882055113398491	0.439430610405276	-0.52055952675154
1.0516	19.8542877197266	0.7157909478728	-0.514689151270556	-1.20304244430289	-0.368062236829932	-0.120436760835287	2.02146832903379
1.0308	19.5188720703125	-1.07311671490166	-0.170880050179007	0.610610959052037	-0.377986162345003	-0.191901685693942	-1.59810984489992
1.0467	19.7392181396484	0.380173347983943	-1.60285926461987	-0.284246126012711	-0.663428729872616	-0.396277143030453	1.87913837286674
0.9455	18.6859802246094	-0.362751115064854	-0.433083551540785	-1.77030716762668	-0.4562234993421	-0.165676627439187	2.4417352259939
0.9478	18.772688293457	1.03493659810526	-0.875182676072782	-0.262451237050425	-0.731932027040346	-0.175524875046975	1.8727501467029
0.9586	18.8893508911133	-0.419578963385998	-0.497780283879794	-0.874510429952592	0.0469409618069837	-0.667798495049885	0.943335571518861
0.9218	18.6336624145508	-0.74494959297606	-1.28052208869199	-0.330736272974275	-0.912029344031243	-0.386822461125931	0.673365905106569
0.9543	18.7499038696289	-0.201392206170135	-2.04492159235349	-0.955217298861611	-1.55781330450939	-0.997633135154182	2.88803818035596
0.935	18.697819519043	1.27810420277679	-1.60799403711032	-2.27545963354362	-1.02661116452409	-0.934925252766347	4.95749382626826
0.9563	18.7379241943359	0.654669356345731	-0.0776153273434079	-1.25804333972951	-0.0993733866927286	0.0772131294812897	2.06761887708886
0.9376	18.6526351928711	1.69543886331903	1.54023298590897	1.01886516237996	1.69857552040315	1.30557550223552	-1.43555637838427
0.9118	18.7624542236328	0.417219353526775	0.226870733606776	-1.05789268930019	0.595940870838016	-0.0388979177508186	0.726172492302358
0.9154	18.6195388793945	0.426526033786621	0.703704897228698	0.129587092960375	0.441928772778721	0.530240879092683	-0.743256251314016
0.9317	18.5753189086914	0.84126739537655	-1.17496653722991	-0.691775380511216	-1.00426775223763	-0.342540604661294	2.43854076196204
0.9547	18.6731369018555	1.55942224911484	-0.509824054914359	-0.250956015792411	-0.264839917284709	0.21083551014336	1.85786389422116
0.9695	18.7388076782227	-0.239597153522742	-2.03635307469707	-1.47741688698978	-1.8673831210573	-1.15440864194961	3.22009841671278
0.9589	18.8035202026367	0.0355696837323086	-0.952464068155887	-1.20311229279686	-0.912096049744047	-0.692657333421334	2.5943801085062
0.9277	18.5477828979492	0.418208783486719	-0.946607036260036	-1.48693193159447	-1.11297601747223	-0.776127473714112	2.93979454502402
0.9426	18.6832916259766	1.69541520089117	0.807173857832629	-0.580723078978163	0.911583685832321	0.486423839938634	0.967617575999632
0.9308	18.7362243652344	-0.52072652159159	-1.2614120534598	-0.297860231023588	-1.25595066064109	-0.974701727139438	0.85288857323679
0.9339	18.8281372070313	-1.7813553093814	0.576953687901355	0.0123894519858031	0.116116855492938	-0.150852771607645	-1.53265577261859
0.9545	18.8141143798828	-1.36361532237892	-1.4296242018109	0.0394336854348611	-0.93771935297421	-1.088770840056	0.199319922111122
0.9532	18.9213577270508	0.937216746478233	-0.545784679971876	-0.505241999724167	-0.274566648527815	0.247687221468903	1.87377707669013
0.9755	20.1285171508789	0.563990291513553	-0.544455455711564	-0.4032450468601	-0.120677413932601	0.443914863574011	1.64677864672258
0.9814	20.0642654418945	0.999740691046591	0.109209503830761	-0.104214499230845	0.663060168122782	1.01851968666947	1.04787397089856
0.9852	18.8156997680664	0.52149805008866	0.149521373779146	-0.0468053912605458	0.930599115990051	0.138992013587836	-0.0314690776108875
0.9823	19.1156448364258	-0.908939834807719	-0.215743785800984	0.970986299684312	-0.464220241736693	-0.425240276338796	-1.45103684999775
0.9756	19.109504699707	0.702193297559509	-1.36364581015951	-1.314849466047	-1.12329354548989	-0.584058507172053	4.07539061949682
0.9851	18.8258651733398	0.33207044921316	-0.281533085002828	-0.560996178700417	-0.219278789875082	-0.445991467770109	0.74768159545183
0.9828	18.9012847900391	0.388234333421409	-0.604971321169461	0.652356073967453	-0.565249318226583	-0.542076396349047	0.0879510501337775
0.9946	19.0042663574219	0.311786890063601	0.0784977084271055	0.902152935813792	-0.154188809202988	-0.203120851634315	-1.49094039645461
0.9863	18.916130065918	-0.464283503698993	-2.05892627442857	-1.29949334002797	-1.95754337402662	-1.21450465542158	3.23323142696418
0.9802	18.9453033447266	-0.314077663903221	-1.07975447262708	-0.723328974672505	-0.985884865609733	-0.364005110084269	2.13823174029346
0.9764	19.0174102783203	0.782947039953827	-0.639648783187822	-0.290533109836086	-0.0932883714144968	0.337716850771296	1.72756473115945
0.982	19.0427673339844	0.927510342143941	-0.145729764314841	-0.522946731820934	0.0543514419541558	0.420468241015013	1.69428894766587
0.9929	18.832975769043	-0.900989968816029	-0.907938753647866	-0.840929179122744	-0.454787963905004	-1.07434910116745	0.811574934476879
0.9902	18.872331237793	-0.333849728382612	0.282795788857317	-1.14962547956662	0.41841847572665	-0.454785602537875	0.452951569531778
0.9794	19.1162353515625	0.800367923203759	-1.77495621653131	-1.72468661339503	-1.90600615059753	-1.11669875488611	4.70852251426624
0.9849	19.2178970336914	1.4681053739838	-1.88563561280422	-1.7764117817166	-1.12539652335178	-0.670417533877368	4.66639992181649
0.9058	18.6440185546875	0.106405955816085	-1.58509239639386	-1.62379909351123	-0.964656646285768	-1.01244182165813	3.21143356480795
0.891	18.6286956787109	0.91399715247707	0.683801798507295	0.470864546169103	0.718009598008405	0.752144716178018	-0.557225207314385
0.893	18.7402130126953	0.0162645833534801	0.381021558150267	-0.0540316625231482	0.27717019770126	0.0470656461708434	-0.256125927204392
0.9191	18.5602722167969	-0.323289760004557	-2.12690962813942	-1.52545563885914	-1.92692370633885	-1.12383837101681	3.28947147172643
0.8959	18.5923156738281	-0.238495080017889	-1.93772029907561	-1.23922946802023	-1.92152036720782	-1.27873098423671	3.03873509059013
0.8912	18.7339767456055	-0.281464987783414	-1.34842619535406	-0.361060978098801	-0.852735726760041	-0.414457219195943	0.827187458388845
0.8984	18.5863677978516	1.2382854717037	-0.428934298460811	-1.83575746426821	-0.460819415636962	-0.29771340269772	2.87829683785654
0.9108	18.5192016601563	1.13069499439527	0.49501478638607	0.72329853593502	0.874862663580955	1.07879727081117	-0.856820421237292
0.8916	18.5342315673828	1.36422163419094	-1.00920427820571	-1.64549618463675	-1.4351137107252	-0.791088114303707	4.44080428783242
0.8904	18.6353591918945	0.438139780176066	-2.21738567556823	-0.871352785111678	-1.07348367877002	-0.984665121826359	3.12531776953879
1.0743	19.8764389038086	0.27999305732897	-0.318814107624618	0.0597530547097289	-0.615529979028863	-0.525775988174664	0.0703108602305678
0.9225	18.6762237548828	-0.870832800158246	-0.113850880026937	-0.480503786731657	-0.49184035159235	-0.776926858748984	0.554652927289435
0.9304	18.2386535644531	0.243571593575089	-1.54765976694002	-2.12070304290032	-1.09646310683709	-1.24264393738083	4.73802110149487
0.9305	18.3551284790039	0.116231290577578	-0.251405606535851	-0.132388170753332	-0.0985675238985247	0.138131782432789	0.233011621984619
0.8883	18.6493179321289	-0.129421449523137	0.960420975422425	-0.362146508909271	-0.0941351550562133	-0.349171583041877	0.173581492563966
0.9123	18.5372100830078	-0.0870674099892577	-0.0999875590534949	-0.725576896778081	0.192682498049372	-0.191945719947281	0.685071415599982
0.9381	18.3447830200195	0.395731625519874	-0.837941927847317	-1.00666041573136	-0.0561451911333135	-0.207636244790147	2.28754581958476
0.9381	18.3237121582031	0.390224431757528	-0.00145325867831314	0.163325734691057	-0.0555657177783813	0.0357335152003024	-0.0366774237530962
0.9407	19.1931777954102	1.17791742784939	-1.16593767894802	-1.53653942925528	-1.24779675579216	-0.197957587404856	4.00873474886746
0.9377	19.157536315918	0.322783132856131	-1.96743481552716	-1.85404739813499	-2.01292490124635	-0.916995747573884	4.44705155208586
0.9169	19.4005981445313	-0.186945318516913	-1.4737248398106	1.19151269693823	-1.02976089948815	-0.0478367899727938	-0.476458902238708
0.9242	19.1046356201172	1.06522149188863	-0.809521089946621	-1.05507581415622	-0.556128303204708	-0.0484501913092521	2.58268065746126
0.9331	18.943733215332	0.237262827998614	-1.11114339376417	-0.764098786243008	-0.770174355115518	-0.575572921864397	2.20654728011987
0.9296	18.9716003417969	-0.896730690691798	-1.8141200001368	-1.46273308345581	-1.60831220718629	-1.26864084866507	2.91577829649841
0.926	19.0293991088867	0.34328255463707	0.0812003206605105	0.162008457245608	-0.00944716018350089	0.185587123206682	-0.00568110355896323
0.8925	19.2534301757813	-0.693780931912594	0.658031967158034	-0.0375670458919231	0.993928659751244	-0.0770281830989011	-1.61197910174328
0.9064	19.3023025512695	-0.157637857237999	0.628157707882245	-0.877812835190606	-0.184743902339253	-0.215827441617875	0.271131818168283
0.8979	19.2863464355469	-0.306632008889174	-1.5954579376601	0.81856267187272	-1.88135160110249	-0.452847771084403	0.26537509546402
0.9395	19.1490707397461	-0.942926515851141	-1.84078967670261	-1.38495576064724	-1.69980259476203	-0.768543045046638	2.72261603322879
0.9352	19.1111831665039	-0.614439875926579	-2.10405331261999	-1.55725712507391	-1.89735460812239	-1.04408780920343	3.15838328284226
0.9219	19.1928924560547	0.172655267317823	0.0551592291003997	0.0277085790732583	-0.0849025928529973	-0.15322173947071	0.0977303423493483
0.905	19.3850204467773	-0.0955170927829776	-0.70990775818211	0.0262360247893212	0.0531997873003907	-0.0232763278395336	0.0663707359591657
0.8964	19.1481811523438	-0.746716127648808	0.22738062073779	-0.311492338433743	0.00914363294229181	-0.0443289019025814	0.0935623258191711
0.887	19.2383453369141	-0.496342666830414	-1.75095461344886	-1.31668031151785	-1.57898016212491	-1.42104386231225	3.01901553779003
0.8851	19.1436950683594	0.723572005988354	-0.754478834977331	-1.16615553730476	-0.00325822691121003	-0.397539300671918	2.37188011997734
0.8963	19.3309005737305	0.5948621709045	-0.342833757582719	-0.633708112838401	-0.364752143980482	-0.00402386604099902	1.75771993936294
0.9071	19.3769195556641	0.187983816131291	-0.232900242063754	0.50279033297168	-0.0443614548007738	0.264002598755344	-0.184154060438824
0.9239	19.2677108764648	0.588332013968163	-1.87224968795694	-1.85692227594695	-1.97526499708427	-0.84943235438894	4.53750410439647
0.9226	19.1781005859375	-0.0306668117896568	-0.17124017441593	0.17260020146108	-0.33492434510525	-0.288307328017492	-0.0506811212253746
0.9118	19.3041290283203	0.306220601864111	-1.18976981435962	-0.803832852771705	-1.1366345254902	-0.48435803863167	2.4564575610682
0.8981	19.4261138916016	0.849115040848807	0.530970878210671	0.337204285854171	0.743312991350059	0.602182859330081	-0.426973648731876
0.8893	19.2880416870117	0.244566187277157	-1.02950301193829	-0.814898047966416	-0.851611659112905	-0.590128151993285	2.29231050281343
0.875	19.147184753418	-0.512024511763103	-1.72232208295149	-1.37302456311824	-1.6314729289652	-1.23714201175466	3.03065078435647
0.8623	19.2323822021484	-0.360041055997262	-0.244082688519437	-1.04500538852745	0.538611861618979	-0.107375587898353	0.755070560739446
0.8729	19.3620620727539	0.579626545015253	-1.00075127881313	-0.652919457763812	-0.728455995312912	-0.633924699843325	2.33211349049167
0.9221	18.9456924438477	0.0860742927913091	1.06914687813087	0.636438567591081	0.750416750815628	0.2743720564543	-1.74710240221995
0.9093	19.2588821411133	0.505504613236926	-1.02803982556346	-0.630075274876112	-0.835150832856243	-0.396562613109846	2.18086142625531
0.9144	19.1897430419922	0.265548881112032	-1.75956605833576	-2.03832650399553	-1.67518891522306	-0.924664580744421	4.62859248233309
0.9046	19.3637619018555	-0.110833283618022	0.382331996338551	-1.01657103916608	0.554746289412158	-0.119848109225744	0.442023291292207
0.8683	19.3575073242188	-0.41245457512177	-0.836791290136944	-1.10479280003425	-0.761736352179117	-0.845523195380672	2.46206755323095
0.8921	19.159684753418	0.398126423979944	-1.60004428910863	-1.74636923219448	-0.789158362769315	-0.806101762693476	3.08954216758469
0.8973	19.2895614624023	1.12821534427282	-0.587639759201772	-0.085629154951508	-0.499556487932343	0.0537006988839925	1.60785473755347
0.8779	19.361962890625	-0.314523382372391	-0.5040534957013	-0.840316890416088	-0.298050151717493	-0.372588633446764	0.824400875410056
0.8755	19.278727722168	1.11564170274194	0.0548394462713235	-0.104053456787154	0.771523145488857	0.631004745619372	-0.0512748300234716
0.8718	19.2065521240234	-1.07537479801452	0.456302179174654	-1.5854297086126	0.0898223225312671	-0.68273887925505	1.05837275674605
0.8595	19.3374877929688	-0.533998038234074	1.75703369943312	1.7842020564149	1.59464989128308	1.27139621585056	-4.64960037408347
0.8637	19.2939605712891	-1.41762796435496	-1.54473621250453	-0.708850013534305	-1.33288610223763	-1.28702774868224	1.2012929562576
0.934	18.9820343017578	-0.238612981025499	-0.301482942018305	-0.637765271031741	-0.275967046350563	-0.103655567716221	0.621360668776796
0.9037	18.5670333862305	0.367126131086996	-0.798930393651166	-1.08980705880137	-0.0756083326625885	-0.35720044320423	2.29143508797841
0.8994	18.5758850097656	1.36586472239503	-1.66005272239789	-0.79814394392475	-1.10488609141574	-0.755414427709472	2.62482529129212
0.9203	18.6894119262695	0.507788351755815	-1.23430721557118	-0.707569263449195	-1.12775498416925	-0.606751293972437	2.47493787672371
1.4378	23.0793899536133	0.292677912115519	-0.809224257502565	0.281953056670071	0.331159483131881	0.414224163703311	-0.0738813177012219
0.9131	18.7662170410156	-0.641749586795395	-0.167025102354539	-0.972922464130785	0.177891811077088	-0.438560321986833	0.73283516704026
0.9157	18.7872421264648	0.580021945424726	-1.11028244261079	-0.690620974722525	-0.994983444933999	-0.543582010367978	2.35020210995409
0.9226	18.7881958007813	-0.591475850162598	-0.034383560186832	0.0124975562512102	0.0995958249662593	0.0433564208983404	-0.26211890999752
0.9112	18.636799621582	0.5021405245103	-1.33542524021837	-0.910743706569256	-1.05759978348022	-0.346860994577144	2.52709205852993
0.911	18.7379577636719	-0.939978660867397	0.617250133225617	-0.0730303868155677	0.269113371285739	-0.400097280703143	-1.37100558803935
0.912	18.7905914306641	1.35383657333953	-0.488518687626056	-0.253476940221571	0.0342686577059728	0.471456702635057	1.63078976751634
0.9386	18.6753784179688	0.318005301667246	-1.60271835747581	-0.553183025369401	-1.4418768188134	-0.924445163999047	2.40858183649573
0.9161	18.6492828369141	1.26748499349213	-0.408214535867528	-0.455838187772203	-0.272501501750213	0.167360664153672	1.9631388372241
1.0065	19.2463653564453	-0.521434805092273	-0.708841855443139	-0.483691056003303	0.332614404494344	-0.346627014958727	0.527365859318218
0.9945	19.2750518798828	0.324514804691386	-1.14742202702313	-0.633588964250508	-0.831396502543269	-0.319734753040402	2.14623554814895
1.0168	19.3454879760742	-0.200941110139715	0.963425516615985	-0.745252179750648	0.705979992922936	0.0130489962716438	0.244108397860971
0.9862	19.2722091674805	-1.31134187315198	-1.07881040188868	-1.12952235843817	-1.40588601976333	-1.18768249417801	1.20532117943292
0.9959	19.3031555175781	0.0977259477109213	0.895832158123113	0.529563380271154	0.749337857772941	0.347008676545736	-1.96921454152147
0.9958	19.2199981689453	-0.887421451322272	-0.966524964199416	-0.891289287816413	-0.394906867075404	-0.96727388594177	0.8553277606372
1.0092	19.3291946411133	0.30617415533173	0.614519657250173	0.268458994074911	-0.269477216561195	-0.0923113604009338	-0.119046738382207
1.0015	19.3419540405273	-0.120536154040713	0.446709316336168	-0.633185313949446	0.686615684149349	-0.184844245137545	0.36697616451471
1.0011	19.2507568359375	1.05722966619769	-0.515417691206194	-0.220354770488581	-0.146799343579755	0.148170464445776	1.81637383655351
1.0174	19.3092132568359	0.188172107663021	-0.728755388692895	-0.34527761117524	-0.734524605554018	-0.802910123817521	0.657840343784063
1.0211	19.3752563476563	0.883118604201508	-0.396682342822858	-0.168212836074618	-0.0484618753697046	0.397807473902874	1.45415130328467
1.0241	19.2324996948242	-0.0218541788608952	-0.363593765112083	0.588278300937625	0.0418431324076589	0.231522194381698	-0.273652616946987
0.9835	19.2814178466797	0.70913444702786	0.874654796464508	0.618447078100594	1.02455048099759	0.870704798082861	-0.854493632433917
0.9829	19.3190948486328	0.192328690980449	0.0697445883347052	0.168138827995406	0.0221678964272163	-0.137951161940735	-0.0620910787035669
1.0243	19.260173034668	-1.12261504865042	-0.0531803168205194	-0.885324774767521	-0.489243762637364	-1.0262722268917	0.611412034746274
1.027	19.3067367553711	0.643967216520647	1.24687365290989	-0.0433851033708833	0.888725547328363	0.734286130212513	-0.735093593466221
1.0084	19.2185882568359	0.301732924675823	-1.23210622339594	-1.89290785040322	0.0953711490999806	-0.791637449346141	3.04665280652732
1.0006	19.2755325317383	0.263027386742678	0.902984735457741	0.792502145391299	0.921097012099492	0.421783854972107	-2.0548062394314
0.9777	19.3790405273438	-0.733522248733597	0.865984246658608	1.40190187052453	-0.159284503350534	0.711764259627288	-2.65323114362011
1.0042	19.2368728637695	-0.817328770507826	-0.0205542577679762	0.048808643276844	-0.421510173371407	-0.26767844227044	-0.0537775538625356
1.0253	19.3981018066406	0.0954927239535265	-0.365740367143803	-0.043451114121446	-0.558203224592408	-0.4457876190227	0.415815153378459
1.0188	19.3614364624023	0.671745920557295	0.843124695536639	-0.140978062909172	1.43614660703111	0.724006141114164	-0.369615912417276
0.9549	19.2596618652344	-0.329074499208909	-2.12040956360804	-1.31096920355474	-1.92089250524369	-1.02544932363147	3.13169247399444
0.9623	19.2747116088867	0.597878216322279	-1.15484033314127	-1.24647945773921	-0.395434627031239	-0.122355949192633	2.17090777429148
1.0205	19.3734436035156	-0.260109152724281	-1.61233168401162	-0.449179575136133	-0.813985918576397	-0.146351456114135	1.70961878987637
1.0039	19.2268539428711	0.160447992094007	-1.63982570921453	-2.03005056189436	-1.67942609707315	-0.869723234552787	4.10849582881964
0.987	19.3304138183594	0.322485518048405	-0.261064211478224	-0.0110327124410852	-0.0173840237473767	-0.34403010415234	0.092487258374391
0.9744	19.3059844970703	-0.2477943016956	0.909389902233683	0.702726209184135	0.79620485487912	0.348176130890497	-2.07834492976457
0.9855	19.2892730712891	-0.130531458159898	-1.63864252080551	-1.62670326326746	-0.925195178711252	-0.868475145162457	3.0561041729141
0.9787	19.2738189697266	-0.293197030853653	-1.32907840082642	-1.28888153758577	-1.67656538637239	-1.20311915140073	2.69868775595471
1.0062	19.2416168212891	0.273057407749857	-1.00754363114408	-0.474569320510857	-0.847290906773687	-0.379587169379353	2.08884856600144
1.0026	19.2786819458008	-1.13414584206259	1.60862140802153	-0.734980702677013	0.616288798793427	-0.000488516771773584	-0.8819936716017
0.9943	19.2065124511719	1.61374740214504	0.0670503831579559	-0.244781886380972	0.315622103401596	0.725993369932636	1.47514803552852
1.0006	19.2755325317383	0.474501705467561	-0.298888982830629	-1.02289003084946	-0.26780056836625	0.0841506107404343	2.02946477013418
0.9978	19.2189788818359	-0.164036732600729	-0.426552536625317	0.31560738293271	-0.0238404257663946	0.177834792922291	-0.121050515703186
1.0032	19.1809616088867	0.0594418913300155	-1.26864679007332	-0.953552634007055	-1.08609232021342	-0.407744366972544	2.38653483323553
0.8702	19.1546035766602	0.904375721641391	-0.34510882376543	-0.317996948355602	-0.120071434055159	0.318901102502864	1.64287515250835
0.8681	19.1432769775391	0.742919179527449	0.249612599649533	0.321210666266183	0.534194268086977	0.291884116276595	-0.401006243681821
0.8667	18.9846176147461	0.0840487600767236	-0.704164079957559	-0.725752501708441	-0.912854080918624	-0.900420947024403	2.50206178534254
0.868	19.0515808105469	0.844485560294162	0.466977245606364	-0.624001730165777	1.32409221180859	0.0801068787928156	0.131225072262116
0.8587	19.3355270385742	0.687676153235321	0.441468622986995	-0.893931934985901	-0.160356634392238	0.0302089276845434	1.78427481865734
0.8575	19.2358200073242	0.753495448079203	-0.998280695873241	-1.02535201793289	-0.295340211296997	-0.170909882908811	2.4469618176931
0.8619	19.1599472045898	0.325785413799139	-2.17387592641307	-0.328763503803996	-1.60995350775568	-1.05527415013347	2.81643583227819
0.8599	19.1762557983398	0.3193719241023	-1.58206375641422	-1.41704029439294	-1.12344685150139	-0.957137280988637	3.14619750680199
0.8596	18.9225570678711	-0.180487715490613	-1.37822773466719	-0.74015408366068	-1.48228386082033	-0.803284126081057	2.29232020222069
0.8443	19.0666702270508	1.25105040168265	1.03644236323212	0.115377960557517	1.49581164450889	0.864300649677107	-0.425836915357401
0.8477	19.1042205810547	1.04241531907886	-1.56319729972413	-2.3197733797773	-0.855850833944244	-1.2012824780624	4.86101721655524
0.9069	19.1999908447266	-0.195226551156934	0.741517429349818	-0.726715379025603	0.830504276194483	-0.104010573888525	0.102665142860592
0.9095	19.1719573974609	0.318726328288747	0.893900047265992	1.03880486295942	1.33859004127542	0.37690987984602	-2.4331237032887
0.9057	19.1939239501953	1.82983216907962	0.594390764222092	0.492023402010487	1.48062768291361	1.08049538549647	-0.682594884094204
0.8852	19.224267578125	-0.0919110566467225	-0.0588200657006623	-2.1794705561308	0.0596611884756623	-0.708086871888598	2.55172718176896
0.904	19.2451507568359	1.51707586427874	-0.828078673186036	-1.47051907454163	-0.543689811333915	0.134925438151626	3.97924657236406
0.8995	19.3482070922852	-1.09556671673725	0.349716190629024	0.305765567342457	0.141293745665061	-0.403605359494217	-1.70774922483867
0.881	19.2061187744141	-1.13325448749747	-0.881732218027329	-0.389274276051124	-1.14871986869703	-1.06288711186109	0.519207215672032
0.8632	19.1647857666016	0.502811709110646	-1.34363791417151	-1.03793323794244	-0.417146444799822	-0.876763762249534	2.44565947796628
0.8871	19.1839859008789	2.01795127592546	0.117867258593479	-0.289880252291902	0.309604972710157	0.939734427786024	1.57068974183219
0.8889	19.3458648681641	-0.6088205167613	-0.697637716108483	-0.886321317694439	-0.0187216627895366	-0.411668414671209	0.831752056972265
0.8946	19.3329315185547	-0.113562076458215	-1.19223260899864	-1.03411782578282	-0.94572812780467	-0.428463302817512	2.43940027671854
0.8799	19.1282150268555	-0.216517792480945	-1.96428727540177	-1.32809935323552	-1.63848294993529	-1.15267499842732	3.08053765539087
0.8676	19.1312057495117	-1.17002484415973	-0.476098940660089	-0.658203065172729	-0.648755863115616	-0.806295165258437	0.524077383679904
0.8975	19.3256958007813	0.629112450979954	0.148264110591748	-0.403797473808507	0.772432914335985	0.118605999831886	0.30059364907775
0.8813	19.2444152832031	0.827889538599783	-0.147931355355456	-0.90333316423753	-0.224576711787177	-0.080320591324605	2.01639260303649
0.8773	19.4771896362305	-0.326055513645894	-1.71671796142149	-1.24208756886627	-1.61756967843296	-1.81065522528707	3.14370571239347
0.891	19.1954833984375	0.635966409853222	-0.926792330897562	-1.23227608792468	-0.0148402966497745	-0.280910120687067	2.3712513553931
0.8688	19.2730529785156	-0.252723615824885	-0.276756732509319	0.173011220848876	-0.419713505383548	-0.552639538809716	-0.0443592199116796
0.8407	19.2616348266602	0.0418816332302185	-0.593118600289929	0.11273967645303	-0.00859531368692068	0.305882218932898	-0.00604540069968529
0.8482	19.3153625488281	-0.43648168992645	-0.521242564888465	-0.944956286699066	0.167002909760011	-0.580622316818408	0.703697096052266
0.8477	19.4070175170898	0.275696380862429	-1.63388603692104	-1.94687679488465	-1.64384386245057	-1.31396783973578	4.58547693594417
0.841	19.1318740844727	0.64571760015681	-1.03071341786878	-0.642090362726453	-0.742996365968406	-0.398558110079924	2.19278492896717
0.8345	19.2736633300781	0.844214318984801	-1.29515583070605	-1.02800640806933	-0.369713781592757	-0.731864801940853	2.44773549615613
1.0593	20.6743301391602	-0.0273225488901731	-0.0403818427562108	-0.186483418208299	0.570055102281545	-0.062537738717146	0.267062208561129
1.0206	19.3317520141602	-1.05904645692147	-0.552266738628265	0.457989778982163	0.126381250835751	0.0179532717161429	-1.67006986491829
0.9093	18.6008682250977	0.134757990174683	0.994652880170964	-0.460694187643738	0.821789454091243	0.278429819694379	-0.145939015806263
0.912	18.5327789306641	-0.476298077282352	-0.769324488798829	-0.420216964090556	-0.79883009733595	-0.72686058523579	0.712605389850083
0.8992	18.5713150024414	-1.45652771495479	-0.880440274405496	-0.40460119053488	-1.36080384346036	-0.738289721026754	0.696712782181859
0.922	18.4263549804688	-0.567644449023829	0.358159993535038	0.582007590111681	0.431614587326318	0.11629699077514	-1.89430093661087
0.9199	18.5435623168945	1.41073313417124	0.626036207016786	-0.137222021172788	0.706644743648617	0.731119180175741	1.14661582611639
0.9018	18.6498672485352	0.320791137251974	-1.86174875326452	-1.29825439626205	-1.04206970013012	-0.696505728465602	2.84306484506676
0.9057	18.5015747070313	0.405293863794013	-1.90323677183673	-1.51927530767139	-1.00534500758631	-0.70953681243102	3.01625153617853
0.9207	18.3886703491211	-0.243811221404892	-1.01957764024736	-1.36787386005195	-0.455452552606725	-1.24156211633907	2.61413554234514
0.8999	18.7314727783203	-0.565900114893627	-1.70937752569307	-1.24122064437589	-1.73912223064747	-1.01294541536387	3.1278280576503
0.9045	18.5987228393555	0.905301825832645	-0.490904614186771	-0.879356977673017	-0.561957663277423	-0.00261066636571794	2.27595961304807
0.9123	18.4740859985352	0.176723035283978	-1.61232169631593	-1.41968792090205	-1.06246696388669	-0.844391443911164	2.95658937869683
0.9166	18.4599212646484	-1.20578403471081	-0.903952829544918	-0.410093554749497	-1.1788736025644	-1.06357216260338	0.582229865889359
0.6122	6.88657684326172	2.55647611360504	0.462702500335135	-2.00961825215725	2.22919134349522	0.0150171166107616	4.15407743123843
0.9069	18.4652542114258	0.844179049760161	-1.97492419632249	-1.7927099814158	-1.9861681405334	-1.46504052119307	4.92639587463557
0.9058	18.4962432861328	0.935073624305605	0.163878920548201	0.293078780315301	0.459324461829101	0.821653964361247	-0.175161137976906
0.9051	18.7245407104492	0.437998099419288	-0.703532908911348	-1.95973500830554	-0.747294094524742	-0.911942610613105	3.25116814639915
0.8966	18.5664733886719	-0.245040202144138	0.518981555781636	-0.97843658130802	-0.092648289123904	-0.193440598205178	0.328178038252363
0.898	18.5299407958984	-1.96285543041671	-0.135097157543241	0.0725936517013869	-0.222335896631449	-0.781318572517072	-1.32436871499
0.8968	18.5002578735352	-0.0515603405305483	-0.39191835181657	0.44281470166342	-0.8672534288653	-0.329424199913098	0.153565244367712
0.8923	18.5367248535156	0.230493483712123	-2.0814365491007	-1.27560140269103	-1.79421706798489	-1.33248039301349	3.23049997590886
0.8966	18.7096206665039	0.487938491418228	-1.08074611545827	-1.59513026192854	-0.0521078827167515	-0.405246067433213	3.00813835414174
0.9063	18.5136169433594	1.65312365722275	-1.79308639857281	-2.13816939321117	-1.38048666425261	-1.08022072044767	5.0344211650833
0.8863	18.518310546875	0.911483846360214	-0.327974253295752	-0.11262525446861	-0.117013106467048	0.312319210397737	1.47703663732924
0.8734	18.5681030273438	0.430291000030068	-1.14416063514442	-0.758980923052727	-0.960050527577478	-0.529846088036048	2.27221905218631
0.8789	18.664501953125	0.817328770507826	-0.416801740912276	0.233511869883515	-0.705525282197092	0.0739222492241491	0.0792437899144023
0.8904	18.5394866943359	0.451364325390676	-1.72233980749795	-1.70444760832243	-0.886920663939377	-1.11312091683779	3.32293398375934
0.9856	19.2230499267578	-1.25469536079651	-0.269483876412312	-0.336974238045661	-1.08315036036364	-0.959784718307774	0.172226201943858
1.0014	19.4775894165039	-1.1175849929113	0.550945536307369	0.528689217767347	-0.315225957498163	-0.545695714700494	-1.87203883392075
0.994	19.3737701416016	-1.64087810803189	0.00350250273444419	-0.229899404823805	-0.518998282070045	-0.905270723243656	-1.11359014174155
0.9552	19.1792098999023	-0.612696649407443	-0.390435593338626	-0.906990662299161	0.0867970085918264	-0.596019954141246	0.690279754420175
0.9808	19.1527770996094	0.812604301027825	-0.580803329825388	-0.381312622832991	-0.22386447037192	0.292817109287517	1.67204701452978
0.9447	19.1914779663086	-0.251999440593133	1.16391156556873	0.928491086553763	1.0899365573652	0.311692632687982	-2.36357903635042
0.9383	19.2801361083984	-0.452816386015083	-1.85676897112147	-1.30993395617181	-1.53327042597401	-0.915856043955189	2.97343283341574
0.9577	19.0994583129883	-0.0150909862112257	-1.05944039608467	-1.14975338166498	-1.09443967269032	-0.333284473903448	2.37260545668684
0.9629	19.2464218139648	1.31694735368552	0.193734468058376	0.173357345368093	-0.0766570169759172	0.469092555475836	1.0285087859255
0.9277	19.143408203125	-1.12727687324088	-0.96702448228445	-0.712663756730916	-0.896932840564403	-0.755252532514578	0.899266606365308
0.94	19.1625122070313	-0.954571437337734	0.0389143636542785	0.339745313824245	-0.314638145990916	-0.706105678316756	-1.43549231143231
0.9443	19.1553894042969	1.47908080139179	0.426409029063604	-2.21451848131993	-0.233700482813859	0.0101256671100358	3.64375319161463
0.9309	19.259846496582	-0.653668084250946	-0.511068432636759	-0.353374944076857	-0.809024601940474	-0.810823830290161	0.904110545212607
0.9249	19.3239868164063	1.37315000845162	-0.528746486473157	-0.214279563946897	-0.149765455055973	0.297432153432412	1.7272098972898
0.9214	19.2571670532227	-0.169714114593164	-1.24842456344246	-1.11311900039677	-1.0698837399501	-0.32933879012508	2.41422632528959
0.9259	18.9939407348633	-1.15505354435244	-1.79303251455683	-0.1943541480597	-1.77682467484768	-0.990908494487979	1.05584772230431
0.9556	19.5608261108398	-0.504373385387045	0.341144068256241	-0.783360652825884	-0.0880439813152673	-0.092095332066363	0.239280481295929
0.925	19.064372253418	1.15825671366338	-0.205464508100836	-0.0132725378399547	-0.0761235463230088	0.316621721971565	1.37418816671256
0.9383	19.5423156738281	-0.42678581284323	-0.191336540289665	-0.32766655308325	-0.634467325157207	-0.682594382574799	0.704110090622368
0.9155	19.4060531616211	0.383954275389149	-0.914999412075107	-0.657310343724647	-0.841260018830745	-0.296144538513211	2.14797829718182
0.9112	19.3626388549805	-1.50813310660329	-0.173866997010668	0.847420099250533	-0.211679534390365	-0.175161210494094	-1.66972839468398
0.9086	19.296955871582	-0.516421004734467	-0.689157117892327	-1.13624899373271	0.514503135132473	-0.915752044223535	0.854034917426002
0.9144	19.2781295776367	-0.350885009160889	-1.84588980896279	-1.41326014659063	-1.37459683697104	-0.925141210443089	2.83376536414775
0.9298	19.7716720581055	-0.72718436846797	-1.0714870769911	-0.744037376297995	-0.376529570859705	-1.0056614097769	0.787445369501698
0.9145	19.2687911987305	0.920649499548927	-0.807792967929314	-0.31350155147513	-0.606735346243888	-0.12138599218343	1.6037617051969
0.9116	19.1291641235352	-1.57845543655839	0.535458661483059	0.256759777918098	0.637495549139819	-0.0701651160968286	-2.17847262268773
0.9016	19.4819793701172	-0.554100350294107	-1.21047719335382	-0.30040488580179	-0.818472706675067	-0.37927487456057	0.697040956990273
0.9155	19.8386840820313	1.56132108948626	-1.2819380867953	-1.24766503047337	-0.157419638325429	-0.489528672796136	2.58642194130626
0.9101	19.8263519287109	0.522325063616689	0.506838413034464	-0.105327129519139	0.527413808986586	0.316969582761155	-0.038158739312824
0.9605	19.2175018310547	-0.438361116612025	-0.741194861966272	-1.69469336619047	0.180813442020067	-0.989206471310598	1.40758455073385
0.895	19.6154205322266	-0.618168256540983	-1.35079195715919	-1.29219656901215	-1.10338744273533	-0.637814218628326	2.65624407644306
0.9605	19.2175018310547	1.23301973014809	-0.135697303153786	-1.80992708940807	-0.0891768451217424	0.236797783878379	3.5220163309169
0.8734	18.4868270874023	1.05907183742066	0.28135074736245	-0.957089579534728	-0.176110429499389	0.176818119873606	1.9066735669115
0.8728	18.7257675170898	0.264607177778173	-0.653505852385611	-1.07856318928815	-0.860993757146322	-0.772181791371868	2.39249090985191
0.8761	18.7552124023438	0.408476257903418	-1.33589557205692	-1.02635112141893	-0.947527494083671	-0.60092871111676	2.54743404361712
0.8511	18.9575454711914	-0.565900114893628	-0.63610409082512	-0.61489939324205	-0.602716502484632	-0.895465845336231	0.655796672416088
0.8627	18.8044357299805	0.0428603303447823	-1.57965140473347	-1.62652580389108	-0.805270059989384	-1.0559069060531	3.05765920365859
0.8556	18.8720077514648	1.0424710799786	-1.46851713620745	-2.18146883836869	-0.92987714779945	-1.1303084027172	4.78495874364611
0.865	18.5465637207031	1.92013222321808	-0.156571430782999	-0.527386677626907	0.531284467003944	0.328816852807508	1.94226010351787
0.8647	18.4595611572266	-0.451426699619518	-0.533201629306235	-0.989802658470754	0.0882118732384843	-0.576523461115278	0.810491617403599
0.8648	18.36201171875	-0.0481906554912331	0.646862926999376	0.680738188055211	0.757353351811737	0.57712529443963	-2.0199172980657
0.8423	18.5066802978516	1.29523516531993	-0.537699469330557	-0.425436837800633	-0.12020041421792	0.343745005731378	1.82410875173076
0.8516	18.46591796875	-0.111584947970279	-1.81924869096294	-1.47185266497166	-1.61231594945146	-1.24848161841117	3.12403133578614
0.8531	18.5506225585938	-0.571294061390881	-1.36365655364145	-0.490213992188177	-0.501779268673237	-1.05202266990112	1.01812830398419
0.8744	18.42353515625	0.0548681903752603	-1.58806614988099	-1.81108354689746	-0.707137711131985	-1.0399422544622	3.14033201857522
0.8539	18.7784210205078	0.679048834466749	-0.806769644887974	-1.14732728600503	-0.0340479725246594	-0.535895352403591	2.42147052234938
0.833	18.5587020874023	-0.643417647015523	-0.058236746985803	-1.18592582859716	0.120927724667482	-0.636289446993089	0.95093004586299
0.8513	18.6533966064453	-0.70085575228585	0.348341848115944	-0.28038225284969	0.0531375527717677	-0.397022885475597	0.298506937379475
0.8495	18.6492813110352	1.24120665015537	-1.03198520106031	-1.38236141892026	-0.872631531707594	-0.669748082234288	4.02061682476903
0.8558	18.6814956665039	-0.228598240292635	-0.013334533509348	-0.554967203653564	-0.160880222978867	-0.390981738216918	0.465801660981803
0.8591	18.7133544921875	0.562918943560049	-0.982780690957456	-0.655276998247844	-0.806089953269743	-0.550394830117371	2.25504269737198
0.8463	19.0223846435547	0.449693626528472	-1.10433245200924	-1.373441650585	0.212102413230679	-0.513622155458276	2.60748240505143
0.8518	18.6405410766602	0.54550047158218	-1.13317081143621	-0.929636010916307	-0.783965600008611	-0.537588177038724	2.42896027369457
1.0154	19.4274307250977	-1.47579912751433	-0.63394446867267	0.63947523437193	-0.747210545143582	-0.510368515892678	-1.24381522503499
0.9613	18.8995620727539	0.492211207947938	0.756213841268768	-0.757216770645914	1.81291626755387	0.164454158363828	0.114757243184538
0.9688	18.8675888061523	-0.827742354215771	-0.276186463182646	0.716727365045611	-0.447159422823551	-0.447278909545931	-1.59702122755309
0.9698	18.9396636962891	-1.07952770089125	-1.20052428521151	-0.25869246591744	-1.25795178672168	-1.10826380966416	0.568026393383956
0.9709	19.0237014770508	-0.585106980443992	0.387143719086018	-0.341480672444519	-0.151186825092118	-0.479854310686532	-0.991232649228472
0.977	19.175227355957	1.90174519656294	-0.724208242079805	0.184031421817523	-0.334216838385617	0.520141343272147	1.36033543355748
0.9772	19.1618530273438	0.254217249450477	-0.707918000613132	-1.10862588630885	-0.0377706099518065	-0.26039160530584	2.17709610584541
0.976	19.0997970581055	0.621662821856933	-0.593939587062759	-1.00029773580433	-0.557052122182508	0.0986771343883069	2.32096349802576
0.9797	18.9771209716797	0.876403779310629	-1.58155293902651	-1.1412845239941	-0.224959795227968	-0.0868573299910923	2.64466008856392
1.4378	23.0793899536133	0.345280657663004	0.745084703123539	-1.99499996909685	-0.278443434981118	1.69282785373544	0.555193978674319
0.9668	19.0040008544922	-0.560751910781731	-1.18923618183369	-0.40379232997183	-1.32078297212393	-1.02706382669291	0.77876871929885
0.9716	18.8420486450195	0.303297144468626	-0.708324484151863	-1.13834839025382	-0.0766413768234253	-0.380631310900783	2.30471107501151
0.9745	18.9205535888672	0.620298265767332	-2.0669137350703	-1.91461620611281	-1.9005995756788	-1.22272662460364	4.90925365658814
0.9825	19.0342559814453	0.118064518219603	-0.278064419786542	0.433648368689891	0.0411158888736508	0.363515459723714	-0.242477192253925
0.9807	19.1631973266602	1.3275192928781	-1.05722038794183	-0.661467850044543	-0.184908421305994	-0.122956461263024	2.46893494916761
0.9857	19.0951446533203	1.14092525466933	-0.834006077378981	-0.947426180724752	-0.383063693730025	-0.146286630486735	2.45707413064676
0.9949	18.9328475952148	0.510761573301572	-1.52278626350685	-2.28258423934489	-1.01845532113164	-1.01804142584265	4.75218407007565
0.9809	18.8807159423828	1.6159331714895	-0.142614896625658	-0.6530606394163	0.867846581461074	0.398107640686165	1.46886864307337
0.9741	18.8567596435547	1.06159324099896	-1.7909971769199	0.0363330195731781	-1.11304103701872	-0.257191786298854	2.3685895086918
0.9784	18.8415802001953	1.03001007573603	-0.751430907728646	-0.918014366348669	0.0187031417522183	-0.175276571821278	2.29954660013135
0.9871	18.8419662475586	0.426902029987379	-1.4226043747149	-0.837803518499885	-1.15960103667725	-0.557087601238318	2.69853930878323
0.9855	19.0163665771484	1.84400431767042	0.542051807783765	0.0588365481495734	0.576583002879293	0.946343306208925	0.99016260982375
0.9474	19.0226470947266	0.799839707949523	-0.488077947180252	-0.676678313489639	-0.893025158011101	-0.409719807484868	2.09146015013822
0.9795	19.0081695556641	-0.642714950798235	-0.980863773068822	-0.65403488050187	-0.81197080573123	-0.718325959345633	0.798192046245059
0.9789	19.1381927490234	0.222171841787388	-1.27279096474073	-0.292425231601753	-0.886268895462423	-0.340042863124437	2.10003894578697
0.9851	18.8214279174805	2.19950652181476	0.376825571714954	0.330035901271359	0.838604149504516	0.614142294069499	0.88978834682785
0.9825	19.005192565918	-0.0248783907911195	-1.70405894454994	-1.61582530536132	-0.924620267788493	-1.17216892756434	3.22212617741779
0.9771	19.1462203979492	0.108683302447981	0.632988385023044	-0.160750131663474	0.491779591182109	0.559553103747461	-0.224480254735962
0.9787	19.1206649780273	0.886033100994111	0.608244797101068	-1.43318920537553	0.70679800447265	0.350890794720537	1.79251601667078
0.9815	19.0035446166992	-0.483257023061478	-0.421816510658757	-0.868813045272974	0.0829453283121246	-0.504509075107903	0.686428120252343
0.9641	19.110969543457	0.0078817811340017	-1.63309643656364	-1.73770045028931	-0.85774942000299	-0.99044494505649	3.1030988656382
0.9712	18.8625198364258	-0.0537329023911333	-0.375449438373826	0.193852139052489	-0.0635278199735285	0.190217584846941	-0.033502863956187
0.954	18.9605987548828	-0.0207816102077887	-1.25485255620175	-0.57354589096217	-1.30405949640526	-0.817992827399618	2.18886146929868
0.9588	18.9171569824219	0.707347993207113	-0.726498274660299	-1.42630360780894	-0.179156640824105	-0.367421274426723	2.69757037588515
0.955	19.0031692504883	-0.326567010526614	-2.14151135455834	-1.41735801237816	-1.96030677208922	-1.22710386734573	3.17834000361197
0.9551	18.9844879150391	0.000689791295716447	0.363465091698915	-0.24475721080591	-0.061524922875451	-0.224337261425533	0.164247485850205
0.9337	19.1374404907227	0.0914650930007394	-1.13255800348129	-0.773490018590243	-1.07298514085212	-0.515759306908863	2.32958241867348
0.9816	19.0161361694336	0.827788024244977	0.323379836757334	0.699885405802111	0.24969005144421	0.155718284675601	-0.509693158835097
0.9156	19.1967666625977	0.932423470951947	-0.744871893295571	-1.13862111797967	-0.121549661440008	-0.254830532881475	2.38254151680347
0.9198	19.1722778320313	0.713930509502372	-1.51971415593328	-2.24373666997016	-1.13615600360402	-1.03137928543881	4.66303675360199
0.9445	18.9924072265625	0.786023097294162	0.0647077048671143	0.518233364651774	0.616590274284682	0.919690433094062	-0.389020237966808
0.9611	18.911735534668	1.14552665990888	-1.3386951991562	-1.59002689751573	-1.10707468178564	-0.525804558888893	4.30330283996073
0.9455	19.0618865966797	0.742278238752459	-0.979879529679922	-2.11908019211281	-1.39769983736326	-0.690891133912154	4.57880386729489
0.9602	18.9509262084961	0.113633915183512	-1.08687399698153	-1.05244995009588	-0.987525355110127	-0.329396138994501	2.29440881868565
0.9876	19.0526565551758	0.908930693364815	-1.94632634854732	-0.128816542797592	-0.984721046131459	-0.144600129272481	2.42162343983922
0.5499	7.16124649047852	-0.270273624164095	-0.0778334798491701	0.523083523673485	1.69961004723396	0.447088997579074	-0.820596097196122
1.4378	23.0793899536133	0.490648732945985	-1.01667196988373	1.72472991355722	0.358163193152161	-0.739504732333647	-0.352703550770933
0.9382	9.52419357299805	0.133273323099252	0.935008887268629	-0.270677981995993	0.0102002481191609	-0.0582678452449601	-0.208245309686324
1.4378	23.0793899536133	-0.210118760660843	0.0558929942133624	1.36112587488313	-0.542837106970471	0.464906646505239	-0.937208707077934
1.4378	23.0793899536133	0.205450069981168	-0.306905413936636	-1.23778295958547	-0.0113061643278792	0.49977210048796	0.508583418667867
1.4378	23.0793899536133	-0.69837593572594	0.369450129018382	1.3885242824248	0.215400028611793	-0.617060769301873	-1.30804860154097
0.9707	10.5696060180664	-1.80814916948248	0.483262521240868	1.88367264708581	0.0821677103030309	0.371653220040822	-2.96078312476584
1.0188	10.0776306152344	1.50813310660329	-0.637299800414537	-0.213515183180939	0.0240748649685386	-0.698126194249945	2.51167577142138
1.4378	23.0793899536133	-0.0880560434610906	0.308136276810768	-0.489362222472508	-0.439668403398538	-0.618477657716509	0.169191379058281
1.0228	19.2546600341797	0.140277590602274	-1.74273080021317	-0.683782774046848	-1.37894980901079	-1.01080958536177	2.66024253190556
0.5525	7.48442611694336	0.0882129222197687	0.82296414817487	-0.534542620740185	0.906841380250065	0.160342103072825	0.286592099179739
0.8807	17.7589981079102	0.475429401888662	-1.15974933433952	-0.215535060297981	-0.113594059695661	-0.221428614075629	0.571936753558386
0.9627	18.6942810058594	-1.5861180805966	0.207436211548571	1.02372545945643	0.124621312471509	-0.020881827095518	-2.17240049129041
0.8788	17.4515014648438	-0.276481874927683	-1.43408625208048	0.162025315391204	-0.415735792832261	-0.699244297305076	0.595055766132133
1.4378	23.0793899536133	-0.200070238452539	0.223410402949202	1.38710085117914	0.410516018132166	-0.797504756292469	-1.12662742068774
1.4378	23.0793899536133	-0.0908196824003837	0.360174144597017	0.0147137261441934	-0.140304427282281	-1.29218666736544	0.0970369231859953
1.4378	23.0793899536133	0.10036761495799	-0.685253957216259	0.41773946092726	0.264826539126141	0.394427045112795	-0.411685575471064
0.9433	18.6415023803711	1.4395342964175	-0.990720886860861	0.422875209568842	-0.741006795986808	-0.0108421122354717	0.59993795626725
0.9302	18.6572677612305	-0.31407766390322	-0.436872981992512	-0.61617631715079	-0.239098742197875	-0.77001681561924	0.821938803060851
0.8289	8.92671356201172	0.809655448841749	-0.15558274395018	-1.66435580650341	-0.43365593832489	0.339839331620281	3.08917404571196
0.8767	9.56615371704101	-1.85765889380699	0.456158040340989	1.96453636746246	0.645106532549922	0.254183210509595	-3.54666541119276
1.4378	23.0793899536133	0.646742302164805	1.48902811151216	-0.279961552249083	0.136355509841851	1.16407167944096	-0.358018460838884
1.4378	23.0793899536133	0.235676481498231	0.079834273801215	0.843790906287317	1.0321862147162	-0.537924545786568	-0.311336628765227
1.4378	23.0793899536133	0.451210873633499	-0.341050436618619	-0.280239719609622	0.931430026436976	1.04478646476479	-0.348277634001586
0.9141	8.47378311157227	-2.12797392949329	0.861931339442263	1.02759848084063	1.69195352051206	0.197799215302135	-3.43010092980085
1.4378	23.0793899536133	0.654835563870032	-0.560342652250776	0.72036800559247	0.511954182733796	0.582122518372207	-0.242046379129902
1.2548	10.7425704956055	0.270465465494772	0.219597650759746	-0.122240987140899	1.7691703286903	0.185824312761502	-0.146295985360949
0.8409	11.3937767028809	0.834090721883151	-0.27221678071641	1.78372632905483	0.560924450654424	-0.439156456871132	-0.476875492422185
1.5328	21.9639541625977	0.47118952811429	-0.267868815182794	-0.969116846147656	-0.508820074076801	0.333705282261726	0.740843437584835
0.7712	9.95684661865234	2.19598554969816	-0.35876597001326	-1.0821570702718	1.87231714243846	-0.135553856584382	2.56983189341411
1.0091	9.96836776733398	-0.562401675487607	1.44258262853719	-0.594459715768069	1.09915565440988	0.032800810130345	-0.615510014823696
1.5328	21.9639541625977	-0.360984890985306	-0.380675588834348	-0.095815396134421	-0.33377194521919	-0.00732334290925918	0.116483599203892
1.4501	11.5627136230469	0.330279398284197	-0.763613712712992	-0.267295751020209	1.55985063752247	0.102102377000737	0.527838264053926
1.5328	21.9639541625977	0.745676716159624	2.73064190230111	-1.1911977472654	-0.633619659488329	1.95217741687173	-0.371222953396009
1.5328	21.9639541625977	-0.469853379549989	-0.455864960687557	-0.600638738105342	-0.753755709879134	0.491890230673624	0.438409936133524
0.618	8.69039306640625	-1.81848595498557	-1.09776336118944	0.938976346410011	0.422088670859574	0.122249953503678	-2.29162987419391
0.9784	10.1870574951172	2.24254837494878	-0.87108124014128	-2.16557082061604	0.151083930923686	-0.429350139718407	3.92259122956242
1.0931	12.1591835021973	0.331390954014481	0.973121989986995	-1.27060684491159	-0.134275820495465	-0.146794278852434	0.709791750572224
1.5328	21.9639541625977	-0.58479480659279	-1.68551943181859	-0.817154362564492	0.103942656091411	0.257058101909855	0.707489383975725
0.908	12.718285369873	0.60094942522179	-0.294079409362433	0.510579901632132	1.53110636204776	-0.215030275632791	-0.4783265429594
1.5328	21.9639541625977	-0.183063435436449	0.212398753689093	0.646428173165127	0.72063565459591	0.971824312748797	-1.06899723498285
0.942	14.0708068847656	0.988054608905956	-0.557642396336629	-0.316253746304167	-0.0154499618854624	0.501526013714113	1.83476152422285
0.8205	15.1124725341797	-0.543358724060177	-0.774903344538742	-1.49822939766933	-1.40879809476771	-0.911557375000092	2.70068317811169
0.8311	15.6169326782227	0.333266811180402	-1.12656595637104	0.175625871910754	-1.15332778339897	-0.504592710115228	0.624030479600717
1.4378	23.0793899536133	-0.0383518113365142	0.00886855482157034	0.704171514200588	1.27833587142488	-0.401789620971381	-0.609717681705955
1.0502	12.435514831543	0.387093751820404	-0.99043752903105	-0.228547214624321	-0.321062144495257	-0.848433644690084	0.341265625004651
1.4808	10.4506103515625	0.509993416055836	-0.189166289668397	-0.250395096017885	0.0472931593979717	-0.0356947741767696	0.295972708670839
0.9686	8.52500381469727	0.691465223542313	-1.93655777127318	1.34560206312931	1.60397376723654	-0.635853461783308	0.158375073578994
1.5328	21.9639541625977	-0.11117779108021	1.77681674835309	-1.28760829979685	-0.783878913909386	0.579800997394201	0.00478083943253616
0.8306	16.2115997314453	-0.924873157624404	-0.83549683073181	-0.425541574953262	-0.90951967315521	-0.708686357032909	0.592927639462723
1.06	10.1486701965332	-0.976238629678642	0.306912082305253	1.79262966689353	0.935293387108566	-0.590360195607791	-3.08351017348591
1.0457	11.9854141235352	-0.48717841389293	-1.44355309290258	1.37654847315238	-1.90480254167185	-0.649620301528898	-0.266569350255113
1.0116	11.7966117858887	0	-0.51282828415199	1.16242375922715	0.56387940651003	-0.705452341599702	-0.458929759249057
1.2379	9.16083450317383	0.925537886547957	-0.219235167430334	-0.238784166756932	0.675057276900126	-0.174654526773625	0.355806239490525
0.8324	15.9819274902344	-0.0225134779063925	-2.25714003068642	-1.51270440285648	-2.11525177278648	-0.946213671056681	3.28383567438503
1.0169	9.88188095092773	0.116695908825478	-1.63822728246278	-0.849622846307059	0.112695251169862	-0.343802508197765	1.58080901253665
1.4378	23.0793899536133	0.139215317511421	-0.328317861333964	0.609038470794174	0.00352765487582592	0.434696229344902	-0.541197078171958
0.8223	15.1640808105469	0.31627878423218	-1.22581483040948	0.134633340011602	-1.16781971305287	-0.523142442331022	0.763637970271921
0.826	15.423698425293	1.43554006677202	0.441564686342487	0.747161731851824	1.14633898786185	0.883302655815751	-0.548951040151898
0.9208	9.12875213623047	-0.0666576075896079	-1.33326759953137	0.991713479136989	0.735562267231068	-0.830601389546877	0.0997988785394157
0.9309	15.4205429077148	-0.055559720914425	-0.846109760135559	-0.218892273482201	-0.733697194634372	-0.407233007371295	0.692513984136206
1.4378	23.0793899536133	0.491996829005029	0.31724484080682	0.184953636921641	-0.408248874895909	-0.112137035030608	0.000344777872570923
1.278	12.1220901489258	1.64460914200043	-0.923250027340602	0.755869184108128	-0.252117757279208	0.413033135760825	0.303028476447398
0.8298	15.6605499267578	0.021714685925975	-0.0146814669301776	0.0382219299217415	-0.0485545288376053	0.0364191545634696	-0.0451378707585772
0.8386	15.884391784668	-1.46137545106596	-1.39990351598303	-0.970915289048951	-1.52690142676701	-0.825132619166751	1.50833698575828
1.0092	13.009440612793	2.32617950172709	-0.556245875125799	1.0238655780945	0.845816669237377	0.804967405219016	0.0640437713642674
1.0665	10.9169471740723	0.0134026008818624	2.54535101448997	-0.346204630826671	2.78498784706457	0.591674203148559	-1.14517775764595
1.4378	23.0793899536133	-0.270533746650192	0.654731391423018	-0.446283212129109	-0.498610680022579	0.0795545951370134	0.0167342698844553
1.2234	6.02154846191406	-2.07032267861166	1.96202964413312	1.61550344207934	0.813018724747909	0.425820040696798	-5.58581749853808
0.7887	14.7991500854492	0.107678459784769	-0.375099670933448	-0.0643975743351606	-0.279391705355618	-0.143785857889556	0.29177156328318
0.7618	14.8492828369141	0.560854965336867	-0.142409905181466	-0.357178532097643	0.976662748615235	0.00494218220083642	0.253041479342576
0.6905	17.5749618530273	0.879977778796848	-0.289483543047157	0.585983577335812	-0.385289888843253	0.350752267602751	-0.227782280794554
0.6798	17.6233993530273	-0.189090975119675	0.228141708579779	-0.2970927671866	0.0310650942252569	-0.395149406823628	0.414415561309796
0.714	17.0751647949219	-0.123176843314905	-0.442189208505749	-0.207481316432367	0.246499579233219	-0.38053897780502	0.470079500303873
0.6715	17.5002456665039	0.602731696565744	0.262148948918137	0.754831667355798	-0.166895639839593	0.701309985671757	-0.670114933473809
0.6693	17.4901565551758	0.273295480825714	-0.546486314489578	-0.0484160145018529	-0.157559180527746	-0.274585915634983	0.310720034919804
0.6385	17.6381958007813	0	-1.00956983188776	0.269631305061057	-1.18068346247943	-0.449167538615164	0.379558408999175
0.639	17.74384765625	0.495577784938529	1.15892736331616	0.804706334464257	-0.0984099344659774	0.46282080237954	-0.918117343893138
0.628	17.6654449462891	-0.144710255802916	-0.15836729656818	-0.523690326006567	-0.0432383149738719	-0.554427048830456	0.773815741724838
0.632	17.4460723876953	0.370563310105134	-0.549643310366746	-0.0283690036033364	-0.218605883355373	-0.319129919732808	0.386470124317672
0.6244	17.6171615600586	-0.453291008040794	-1.41479855120464	0.257722094402939	-0.675054079869142	-0.694490178212153	0.506807185999749
0.6869	17.743327331543	0.0444261899914838	2.09287707431749	-0.387832784213947	2.49345249377903	0.592716870914409	-0.799572447619339
0.6712	17.4777114868164	-0.24486966785181	-0.14323535153532	-0.063606636265151	0.100404276996745	0.108037239038768	-0.103945878634221
0.6544	17.7473449707031	-0.495577784938529	-0.0959479237508383	-0.579739530048383	0.289301353824607	-0.816024710478613	0.813027800210826
0.649	17.6679595947266	0	0.656678498122604	-0.645687966523488	1.13337266986242	-0.12684237614088	0.355745073735492
0.6373	17.7154891967773	-0.351939800442461	0.151982487481902	0.517270571327282	1.09326462988406	0.243057704040269	-1.90519406286613
0.7372	15.3835098266602	0.431329061476102	0.192766821367773	-1.32392717600211	0.118823861347443	-0.266728990512227	2.3016658139101
0.7395	15.6111526489258	0.645771785726597	0.594882017056211	0.397078155894197	0.869279290369908	0.506261350164468	-0.503426795171721
0.7532	17.4931976318359	0.0703223299550984	-0.816645827561739	-0.180146118859063	-0.213188591474376	-0.262399522519478	0.366467507164883
0.7644	17.4501358032227	0.743807356044606	1.33162121497048	0.73370091593086	0.620088052212334	0.744966782430411	-0.956605243586836
0.7708	17.3095245361328	-0.519341510071623	-1.57111226169215	0.187621627908516	-0.842187026675082	-0.525823528119141	0.573730345848208
0.7425	17.6202392578125	0.383916144318062	-1.59383325719995	0.156473439979047	-0.273083962822152	0.128027167937147	0.189506797008829
0.7528	17.3871536254883	-0.826509187567238	-0.864066471604698	-0.803676573575526	-0.90188906395104	-1.0467249740935	1.19979186063743
0.739	17.4143081665039	0.635518072390973	-0.442566807351786	-1.48125892294803	-0.0560221046106441	-0.589991673212986	2.59021810619057
0.7559	17.6475555419922	0.0238550428177693	-1.58779421179998	0.32872239500721	-1.10338875831483	-0.02093665025683	0.119258272245131
0.6836	17.5789733886719	0.133015338920138	0.328562203573072	-0.30409283987809	0.98653412261538	0.0978331164089212	0.0144102872798699
0.6782	17.6860000610352	0.278502534976079	0.367053322565703	-0.223711493663308	1.07917193593216	0.127207320302905	-0.0731382749860567
0.6179	17.3963073730469	0.124055574937455	-0.449878155016458	0.336326430508856	-0.186394255540076	0.231768521160764	-0.221384149636026
0.7569	14.8214752197266	0.397384961441764	-0.0598649666672457	0.584151102129599	-0.194567345066144	-0.024015580666905	-0.350408959198385
0.7452	14.8615814208984	0.500552604991954	0.444979961149827	0.153670890013014	0.73087069015617	0.668750638987189	-0.372638894567195
0.7225	15.2596008300781	0.676890619851248	0.322972209712733	-0.104424797435289	1.193268356344	0.223809864014437	-0.0637791257534781
1.4378	23.0793899536133	-0.206074320631009	-0.137630198984041	-1.25312199009274	-1.43163257424598	-0.997459504581392	1.00010756570939
0.9544	14.6017791748047	0.447915312382209	-0.717461682043952	-0.418378173533965	-0.405929141214119	-0.267015696798722	0.98141466192509
1.284	11.1373497009277	0.0173132901112606	0.982467726737728	2.10462138063233	0.350958641296374	0.352718540519338	-4.35375570167566
0.9612	14.0337905883789	0.395154916073914	0.241068505307097	-1.27104731399305	0.290215014495097	-0.181139835406958	2.11752967195481
0.8613	17.4821166992188	-0.486082799751082	-1.69154311337001	-1.37167323578685	-1.67392935766474	-1.26931575374989	3.2047137839412
0.8442	17.7238525390625	-0.483058043530064	-1.16922073368338	-0.1375334595284	-1.0885471909557	-0.882571280431201	0.773079958619994
0.8382	17.6856292724609	0.265548881112032	-0.396206958685699	0.202506103154314	0.0240343033943765	0.29733342652669	0.0618048802570232
0.8367	17.6678314208984	0.029624140447327	-1.1311362084342	-0.999390361767118	-0.770909717426958	-0.43103132444469	2.3744942546598
0.8334	17.6034408569336	0.87848962127545	-1.03895758786613	-0.745519193806714	-0.827110184115034	-0.342872924984748	2.3905815766595
0.8616	17.3707656860352	-0.483850037973025	-1.50552414738864	-1.35320014560556	-1.79066697165183	-1.2613218939691	3.21460804389245
0.803	17.6488235473633	-0.384399993858319	-0.70769056734955	-0.000467540986325149	-0.488000642582814	-0.670072925906101	0.450720904158522
0.9113	16.3646041870117	0.391236081303208	-1.00490548421989	-1.1774908971175	-1.55120544837736	-1.07300803696188	2.82761479371754
0.8424	17.600602722168	0.768799987716637	-0.99530204146311	-1.44600863323141	0.319599699396364	-0.648012167635304	2.66410763387261
0.8258	17.5982055664063	0.858412243331819	-1.54511412015449	-1.75425934543316	-1.79682522390546	-1.39209412306339	4.84551038215374
0.8153	17.6273223876953	0.484661453336982	0.154206986427483	-0.398384882533302	0.778424629349822	0.256575243383831	0.172593731638961
0.8314	17.5888778686523	-0.426610489045657	0.653162996518724	0.172428598609182	0.476799397820378	0.172039755959495	-1.58559243773111
0.8913	16.6425491333008	1.31936451356089	-0.0148185376401103	-0.505547315564493	-0.945823491868562	0.0360063926702131	1.80080202295245
0.8166	17.644841003418	0.0701209813213594	-1.25187091068356	0.471135954615773	-1.17740004476334	-0.493916442470378	0.388898861687604
0.8036	17.5751068115234	0.49763866175375	-0.494669048128585	-0.243813473257658	-0.193915530367442	-0.34628007226765	0.468718349018761
0.892	15.9828506469727	0.27013558477485	-0.578764216793518	-0.906385242051572	-0.657960332813462	-0.618457652521118	2.05744841764295
0.8273	17.3561050415039	1.82946703421976	0.0998510147703311	-0.574253501316046	0.819219920401566	0.494106798065043	1.43195207375387
0.8312	17.3471664428711	0.594853029461594	-1.3790304121899	0.360782928410141	-1.68175022169723	-0.061249686399268	0.251421230745075
0.7946	17.552717590332	-0.0173132901112606	1.11365870459566	-0.250871035253695	-0.256207032942699	-0.296271481484707	0.233956024325243
0.7937	17.521598815918	2.05121622745262	-0.510109470864579	-1.20612614338276	0.533067479957358	0.210032465751034	2.62970011675985
0.7924	17.31572265625	1.08251334043649	-0.730312843294314	-1.52009902598226	-0.470349009079736	-0.377332139059355	2.82479688565295
0.7931	17.212646484375	0.143637984496068	-0.782206375571862	-0.246690491680681	-0.218893355218851	-0.282233542257411	0.483724342662577
0.7768	17.5074615478516	0.262636107424874	-0.427374030777257	-0.861653635999087	-0.074957553571508	-0.443666347662831	1.05634841186467
0.8238	17.7138916015625	0.00785706203910974	0.49497707027927	-0.192712876803496	0.00262002827503327	-0.259269533401257	-0.00802974785745647
0.804	17.8503845214844	0.212539841268194	-0.789192040685169	-1.42130944431688	0.251940226033781	-0.368072501369373	2.51392536244058
0.81	17.8015655517578	0.461214829762926	1.16459470218885	-0.754114955966593	1.84430331147042	0.834449273406483	-0.174767333783682
0.8334	17.6034408569336	0.707921727050854	-1.74478004077542	-1.9545460142177	-1.70366245921111	-1.0971502778635	4.89422699339339
0.8334	17.6034408569336	0.322866768541305	-0.721411752061063	-1.07210513759976	-0.886406729636274	-0.657851897336256	2.47398282223012
0.7338	14.9303131103516	0.920577961217603	2.38489385301939	-0.343524288857578	1.68706959156508	0.936942371927197	-0.787877603346944
0.7183	17.3851013183594	1.26179119841928	0.95697612998773	-0.0634860598980629	2.02816559111451	0.859071665776369	-0.513281119519125
0.7579	15.240592956543	0.472108117885872	1.22398824857563	0.882154354008517	2.22037870994701	0.816657537432066	-2.65872660913965
1.4378	23.0793899536133	0.42432786632504	0.568718524163884	-0.246894555249553	-0.214657316348508	-0.401831588287849	-0.0310848430017323
1.979	19.3650253295898	-1.36235884620309	0.73270499295509	0.135541056389419	0.362722612182339	-0.744257088566425	-0.174213548512574
1.979	19.3650253295898	0.298933065372723	-1.20276125844341	-0.0497401233189321	-0.609043652546049	0.301663753975591	0.332868866685063
1.979	19.3650253295898	0.898561879731447	-0.38824023229405	0.0355811092162525	-0.0960454450454483	0.92640021718603	-0.0567214901180333
0.467	6.08761253356934	0.125392865452796	0.045194286383283	0.766995877821526	0.894217305888027	-0.643972521073036	-0.541802150742982
1.979	19.3650253295898	-0.594076020495223	-2.35528777248777	-0.25073685030455	-0.849024252797312	-0.256818358449406	0.89101737187355
0.842	8.01422882080078	0.795100618672553	0.111360486536856	0.808224829474189	0.519518676453136	-0.554832193280486	-0.429039065969758
1.979	19.3650253295898	-0.496354867462826	-1.92442902716633	0.0640089244808776	-0.756240136394216	0.0480477922632976	0.476966441738395
0.6787	9.4677360534668	2.37121991789688	-1.07817516683616	-2.71676289353626	-1.74020324140813	0.0375459589522973	6.06644609454986
1.979	19.3650253295898	0.35436534747099	-0.520467522370441	-1.22766478514434	0.344258473913799	-0.596762201521989	1.21177146485818
0.9483	8.10977630615234	-0.387591872419102	-1.72996263409755	0.676034086432395	0.357887209614178	-0.621119404580783	0.267943275848029
1.0031	8.71879959106445	1.29069453752471	-0.851956799782347	-1.01033390654672	0.280546793218817	-0.36767084212777	2.6243156589288
1.979	19.3650253295898	0.963759457591693	1.96182465495287	0.0334357672938121	-0.448274136629382	1.40390617526425	-0.394473641233164
1.979	19.3650253295898	0.239990079275324	1.10983781542342	-0.241926991588755	-0.348468705413105	0.98108136821475	-0.0745856190050844
1.3988	11.9422554016113	-0.899182611950413	0.771818159790295	0.14478022295364	0.277594163789487	0.144601952406924	-2.32576737542652
1.979	19.3650253295898	-0.62121383705498	0.0840935398580253	-0.484523702527034	-0.53833349424577	0.521876972291301	0.295669539816589
1.0281	11.8039573669434	-0.0401302841555591	-0.588053716343334	0.191017184123967	-0.565140251353809	-1.08128843059115	0.367070616939561
1.979	19.3650253295898	0.453209845903389	-0.956735138382049	-0.044463568252902	-0.665485461040378	0.112941717413693	0.474227891709968
1.979	19.3650253295898	-1.40373146933697	-0.699737747413599	-0.000989584744680194	-0.238477695363668	-0.606871005404431	0.362224586659641
1.979	19.3650253295898	-0.501154929872783	0.469743839715363	-0.305814761791549	-0.233598214653882	-0.589364168417808	0.43887413186481
1.979	19.3650253295898	0.445352033828058	0.0279341916479354	0.395982135117744	0.918199156153478	-0.307033198441837	-0.31000081489744
1.979	19.3650253295898	0.0965577452837446	-1.24604303261508	0.123493018626432	0.413833258393682	-0.682977634977967	0.32070003036656
1.979	19.3650253295898	-1.4528610715805	-1.80960141558854	0.0308167226144944	-0.418985507362734	-1.7158573163319	0.880432060049183
1.2461	9.14490432739258	0.674444454511507	-0.582441546871439	0.386027960117801	0.614230582305277	-0.487684378372861	-0.0452144319710324
1.979	19.3650253295898	0.573785002906431	-0.4069738838235	0.726656099522997	0.682807172983113	-0.382187303061066	-0.307194615673036
1.3733	24.6330047607422	0.466734909874974	0.908001606687414	0.337466722789638	0.0885428676189448	-0.080633053995911	-0.154550846079103
1.3733	24.6330047607422	-0.500109130537106	-0.270160590374282	-0.570364571812554	-0.0334050703171343	-0.115893795909968	0.0709902684812866
1.979	19.3650253295898	-0.142247815717444	-1.31066769632927	-0.250298705850109	-0.617335044718917	0.146375661131032	0.573266396445622
0.6683	19.3701507568359	1.0009600839525	-1.62589676506816	-2.396594798061	-0.780791888938988	-0.892505539567407	5.02780737206956
0.6704	18.9230072021484	-0.319489087732541	-1.52547896480255	-1.39100216311505	-1.70360279995798	-1.08034919148894	3.13439373892626
0.6645	19.1196868896484	0.865562147679542	-1.40510210539229	-2.26881630869256	0.24596760179743	-0.895597248540798	3.41666896861956
0.6564	19.2689407348633	-1.7599555575937	-1.11846136285923	-1.49598079273276	-0.474694638730327	-1.6460556210539	1.43509757483157
0.6461	19.2232681274414	-0.495577784938529	-0.221794663912946	-0.81347339184501	-0.234022524742233	-0.200060433860278	0.560943012725805
0.6507	19.0062164306641	0.345191441872964	0.020273336494606	-0.800748476679451	1.45136251344233	0.2659781339959	0.245805321887886
0.6575	19.3012191772461	1.20842089685688	-0.801980311152018	-1.28288778932704	-0.678872684379803	-0.173663483084646	2.76062271438266
0.6618	19.0406982421875	1.0113029854957	1.3507650769428	0.54394141499548	1.31283144680074	1.56322499741604	-1.1771096726659
0.6649	19.1132965087891	-0.48117861493506	-0.703691193166369	-1.19637418166498	-0.087845293318331	-0.842434195270858	1.20614144807909
0.6597	19.2138885498047	-0.381173034689783	-0.239694895418772	-0.0481988747849904	-0.931141234152818	-0.786767397052217	0.369197763604331
0.6658	18.8532928466797	1.97224323493467	0.491433254042696	-0.380557485254932	0.618248771530212	1.14748734099264	1.41902847411765
0.6626	19.041227722168	0.424901554213772	-1.65620643243175	-1.83438518062821	-0.685412801331013	-1.28960048297825	3.39632952529815
0.6605	19.2287017822266	-0.495577784938529	-0.603725986472645	-1.08585397762661	0.163482548698267	-0.637479523304771	0.934025870391391
0.6435	19.0644836425781	1.5241303516315	0.0778916380759966	1.00689676679744	-0.18587341560917	0.482344245668394	-0.552574828570271
0.6437	18.7432250976563	1.20152902433859	-0.00535864563419342	-0.624913656545885	-0.0840620709802575	0.160271474828904	1.73395472570891
0.6595	19.3406066894531	-0.570953614390995	-0.285025353292417	-0.910817212561129	-0.204341996296477	-0.521387768269363	0.680243764477233
0.6583	19.3086303710938	-0.50575663005709	-0.302131072735567	0.524349306041763	-1.02735237378433	-0.470895885192503	-0.0230262501086838
0.643	18.9568298339844	-1.44229103370084	-0.680248656279085	0.522068527950245	-0.698545603973459	-0.555525489295951	-0.257480191706361
0.6444	19.2707992553711	0.762759459114813	0.473026605262808	-0.843462940822055	1.78999656426145	0.384158090767628	0.209259052929357
0.6434	19.3535400390625	0.480332925572952	-1.12048672882056	-1.4236295569047	-0.560717580447334	-0.930936485614194	2.78114233385056
0.6377	19.4986099243164	0.879977778796848	0.576887520024163	-0.280831276796577	0.772518957870767	0.795635800299516	-0.297826184420813
0.6617	19.4105407714844	0.762759459114813	1.66171471845995	-0.753754254978267	1.49084614951542	0.977718207007315	-0.323304246570555
0.6215	19.5183639526367	-0.773258861748358	-1.2520685434867	0.0337786420281515	-0.593598036846165	-1.13981026785589	0.798116903695526
0.8076	19.9012451171875	1.0814784240238	-1.32214019232267	-1.77875130593578	-1.08519739173835	-0.52264723048599	4.38431944540035
0.7975	19.7246505737305	0.0916110642998936	-1.4834541305685	-0.526916116964085	-1.62403901330782	-0.486939894498246	2.17375007730962
0.7875	19.5885971069336	0.208228046574392	0.715000250319042	-0.144914514370516	-0.0247069461833279	-0.425123239726837	0.369450439085542
0.7646	19.6667816162109	0.533294465624496	-0.317806707700581	-1.51767636763029	-0.01418572873987	-0.591426684951533	2.47763361925825
0.7681	19.7450546264648	0.645596345981893	-1.10017215722434	-0.770220876676039	-0.782559647843415	-0.222631039152609	2.1403435035172
0.7463	19.62021484375	1.27995518202472	-0.874556508988652	-0.76888863086259	-0.318062495681895	0.258490938921175	2.10381247828482
0.7354	19.9696640014648	-0.879977778796848	-0.197001371602131	-1.14308781266681	0.114839371239556	-0.931423532114637	1.06455924668996
0.699	19.5766525268555	0.366712456979187	0.270089013891935	0.230701248397702	0.86940558570327	0.716967427998912	-0.422215730161319
0.6975	19.5112808227539	1.61281839173399	-0.657784984168433	-0.590630460800353	-0.203470433978221	0.313049752432489	1.94937128902548
0.7108	19.8752883911133	-0.365624329955012	-1.75666113127653	-1.13766819442552	-1.52144035495443	-1.04512903121904	2.64996386673201
0.7037	19.9409133911133	0.562495634979145	-1.15110578824678	-1.00331240960265	-0.840078442145227	-0.449026058363136	2.55480657874387
0.6973	19.8236679077148	0.615013782679268	-1.27273038558477	-0.987657000107071	-0.801008039294564	-0.365770653680165	2.46365694397676
0.693	19.5826873779297	2.84263416701249	-0.63653636150728	-1.17702767485296	-0.289190652594655	0.472059371885314	3.70612342859409
0.6879	19.7582473754883	1.99860187133511	0.119559118650959	-0.578068034579077	0.232012041461409	0.927862787314233	1.78988405213807
0.6814	19.7058349609375	-0.85041684335638	0.633030719783862	0.120500870787022	0.125136093426131	-0.130228252020996	-0.0941094401499312
0.8138	19.7807205200195	1.02410128279607	-1.63998402134136	-1.26136473946442	-0.922418704180836	-0.0425258858047832	3.4876730503299
0.7527	18.375422668457	0.377707686561732	-0.370802339631544	-1.10502485858984	0.0603293867964717	-0.566637453360918	1.1299533890478
0.7583	18.3707092285156	-0.339755928147796	1.41274274663371	0.805477559001412	1.5957237031298	1.03625221756862	-2.71491709848315
0.7876	18.1021835327148	0.642477432898645	-0.11437478704651	-0.748451824083942	0.217680419979423	-0.0798515822884751	1.95371286484892
0.7768	18.0803863525391	0.861611452807848	-1.82708205718433	-1.91720174345823	-1.75250488773493	-1.41045864814664	4.84204048410389
0.7621	18.341862487793	-0.264874073215159	-1.66950369905394	-1.29462013435926	-1.58177906168551	-1.4739268755576	3.13386672423244
0.7797	18.08203125	0.214724364189062	-1.68213887764033	-0.975889695311452	-1.31465511554072	-1.1538601790189	2.90340523822797
0.7848	18.0322463989258	-1.32536331007436	-0.263795416937415	0.723637527457612	-0.90504298333716	-0.426587830950651	-1.67542277998982
0.7753	18.2737503051758	-0.587549670183051	-0.657414039452751	-0.372763576539566	-0.759557247181704	-0.724305889406572	0.621502019615831
0.7764	18.2078094482422	-0.294073513461393	-0.569374555247645	-1.09076992658774	0.124395123745425	-0.575402989103757	0.924952007868018
0.7938	18.024186706543	-0.352330433667133	0.242729724645522	-0.312588406290019	0.00518311944544869	-0.335908479771873	0.353924678402049
0.7784	18.0876678466797	-0.81841045703842	-0.854644390933493	-0.550880265942003	-0.722468454179549	-0.782162548119306	0.801786487979086
0.7549	18.3631484985352	-0.384399993858319	-0.519293778908692	-0.168846570483224	0.126673273487905	-0.292452351929054	0.365977521414195
0.7971	17.8376449584961	-0.115229523258376	-0.108221185845843	0.0687164108411666	-0.459141973533379	-0.70701374759788	0.366979226874347
0.7038	18.5232666015625	0.964026538873572	-0.755302907370065	-1.3846460718309	0.0423804187870004	-0.180025352531047	2.55132812148699
0.7744	18.5911087036133	-0.11770483205865	-0.371117700572665	-0.846268266236857	0.0658241060434824	-0.431430119965581	0.755544455259504
0.7783	18.6571426391602	-0.301008238887579	0.373954347427491	-1.73159847675965	0.31269219107198	-0.554064241784462	2.21733046045529
0.7755	18.5560760498047	-1.5158861557859	-1.01908653723685	-0.686669855331898	-1.34146979018698	-1.50048480541915	1.03314119345657
0.7539	18.3864868164063	0.51658997495771	0.897016267242266	0.213445875830881	0.668461703458522	0.564695358327044	-0.405861463424196
0.777	18.452424621582	-0.688898208571211	-0.792070207602407	-0.467544611578082	-0.805798883742967	-0.815447998725238	0.784329082080527
0.7727	18.5388641357422	-0.474928240638261	-1.19122482461463	-0.311880187267995	-0.718495567022789	-0.479590673771094	0.609846061845683
0.774	18.4337142944336	0.260818733632787	-1.67773642121165	-1.17054961379164	-1.68394586933728	-1.18739325980016	3.10766829485694
0.7797	18.2511642456055	1.19868289099734	-0.378714067561127	-1.33568756594543	-0.576869331242268	-0.184126545244013	2.68413802487084
0.7718	18.2024169921875	1.5955863465945	0.45284462656466	-0.793368846974169	0.235651226121358	0.612998682776526	1.8390969953087
0.7694	18.3493423461914	-0.467328126248417	-0.199024013774631	1.16690031839266	-0.200647694420042	0.221394683576488	-2.03361115142234
0.7621	18.611247253418	-0.0557627069633045	1.81638899131188	0.87809157152552	1.27690383098186	1.1904623816555	-2.6901423259233
0.7613	18.488916015625	-0.419401439533877	0.103720351452898	-0.616506100277578	0.279894166068475	-0.0716423621986878	0.310244731138019
0.7691	18.3102325439453	1.30523323378028	-1.36494571391847	-0.735119289240983	-0.710675270980904	-0.140220626998984	2.47217766692607
0.7665	18.3697814941406	-0.935740485760153	0.102712117619811	1.01101527224568	0.468083010095674	0.0540648216210622	-2.22257933215479
0.7693	18.1948852539063	-0.415696839935725	-0.499118051796271	-0.916351053175092	-0.641120196816684	-0.490980868870444	0.880947987699611
0.7657	18.3243804931641	1.17447957447685	-0.960060703511115	-0.616042677102276	-1.24979715745397	-0.492161040842222	2.43128867271643
0.7703	18.2470245361328	0.42525545498343	-1.23400357386996	-0.733622186884916	-0.897629366358792	-0.379157145573893	2.4144166076368
0.7621	18.3587051391602	0.892821622650134	-1.10334211722907	-1.70004283357818	-1.23959927344928	-0.596365815280637	4.31475456742968
0.7579	18.3947296142578	-1.53586534761326	1.01992770836707	1.75908963619109	1.22784139463167	0.573769263272181	-4.29681731627843
0.7623	18.3481842041016	-0.0973457649097145	-0.436648100748913	-0.440883535153721	0.381969338711985	-0.407365752994292	0.443135673364991
0.7702	18.2240936279297	1.29713293515056	-0.76767427085627	-1.27032513995947	-0.0848258376255681	-0.160673428601171	2.37997577297855
0.7644	18.2465286254883	-0.760184962716702	1.12040428904916	0.843157278526981	0.933131131154895	0.243446002695806	-2.3522568965267
0.7548	18.3494064331055	-0.820293852928349	0.34268414221696	-0.461079184106765	0.242169488716147	-0.333100291148313	0.114150324227816
0.7476	18.4908065795898	-0.708722409988833	-0.624728023812967	-0.451684989212256	-0.851112360528359	-0.923936124846357	0.790891005484561
0.743	18.5706741333008	2.31110777058767	0.476489416351982	-0.207256562867504	0.580053146572041	0.805076402899984	1.27895132065428
0.7291	18.3164489746094	-0.466541234685388	0.607343053963808	-0.135301752957438	0.0119900778543202	-0.229824578184273	-0.121206578340028
0.7703	18.1641662597656	0.472958330397525	0.855548367142841	-0.176609549336916	0.500371875420992	0.486111891086764	-0.114142060712779
0.7414	18.550065612793	-0.0105336994692818	-0.158888776015786	-0.700599718221358	0.576660924183068	-0.216105284551565	0.608583415374215
0.7513	18.3351593017578	-0.0719495396497146	-1.658845981967	-1.80581074280198	-0.79724752010017	-0.95846932735414	3.12859633055922
0.7659	18.2519393920898	0.613739696689134	-1.12621247018443	-0.820720416888671	-0.850800673879705	-0.489077911706662	2.48087526684246
0.7602	18.2339950561523	1.4596043238121	-0.238184400559334	-0.977100229162398	-0.158357455741347	-0.244964954335087	2.17206746677982
0.7437	18.3292327880859	0.832472442886048	-1.28166420567884	-0.988731500727527	-0.937530681245025	-0.48803323831205	2.62002094305082
0.7761	18.3202041625977	0.605226403533045	0.699378673069518	0.485146547641872	0.749640238558443	0.634521897580045	-0.712273108173809
0.7421	18.2472640991211	-0.315500860310954	0.346115492895888	-0.169217733351855	0.0980813425853821	-0.28043176368649	0.0884536405583276
0.7438	18.2422775268555	-2.17950676406605	0.545952234306754	0.163888679819491	-0.0664543188744888	-0.534526252947337	-1.72553559359779
0.6958	19.5511672973633	-0.29464698527052	-1.48438692729058	-1.48497811530561	-1.58356991942041	-1.4600916052071	3.03219947999733
0.6849	19.5536636352539	0.813907870308126	-0.305651091073353	-1.38792987237948	0.0977149031110118	-0.509755052709204	2.31389927332209
0.691	19.2895950317383	0.65731068063952	1.35155670804175	0.436008519674107	0.684535549915334	0.549194858484025	-0.716818851818625
0.6798	19.6081359863281	0.627267304805648	-0.242611626269109	-2.039842219389	-0.0532806373774668	-0.334109172727439	2.67821290089776
0.6767	19.0982177734375	0.393195342646946	-0.743334828831877	-2.40956244439527	0.137231765612388	-0.777270144267982	3.21138210145133
0.6771	19.0901885986328	0.118764661277172	-1.32818372854919	-1.50179485393466	-1.11196372619123	-0.692598766158825	2.91713347963764
0.6818	19.0799728393555	1.21630316496594	-0.509326649306256	-0.796053878156471	-0.328732041060614	0.267702423694925	2.04530864099234
0.6798	19.018342590332	1.07928648816142	-0.820072097100004	0.549990235232362	-0.251692506002028	0.551429733885002	-0.0130080290792023
0.6801	18.855078125	-0.0533248439432829	-0.613356545108651	-0.640491459063969	0.458741086033463	-0.501565493781318	0.642429250374252
0.6779	18.7991714477539	-0.614428897684816	-1.14896820156699	-0.198533224108265	-0.79942837292919	-0.608434577825292	0.537470375149304
0.6616	19.0944732666016	2.15808198157364	-1.02435717778161	-2.4759227758742	-0.256814664615693	-0.52390511821978	4.81688349161103
0.6632	18.5128768920898	0.439839805527373	-1.35211116592982	-1.4529933706365	-0.942223208316091	-1.38352869692183	3.16070968813541
0.6677	19.1807998657227	-0.879977778796848	-0.82459451651281	-0.604774653414509	-0.759358116265156	-0.887920161137571	0.810385843831818
0.6505	19.2723083496094	-0.495577784938529	-0.0615968558616418	-0.641500023990272	-0.156321678801607	-0.176022488251339	0.30327793361122
0.6658	18.9724822998047	-0.713522800256482	-0.76649462533841	-0.376019890592282	-0.642201795916168	-0.771357875223859	0.641440356522307
0.6647	18.8156539916992	0.129899152420316	-0.400050966412486	-1.93545574258847	0.0178231264490061	-0.694303154625033	2.90163822090731
0.6699	19.2660614013672	-0.776764749360938	0.0757142598048536	-0.740057551428316	-0.481313468022083	-0.755105148268488	0.360554021236644
0.6708	19.396501159668	0.399153690481259	-1.45978529102694	-0.425812657688443	-1.64129030936466	-0.622625303864413	2.24410279414983
0.6637	19.4344345092773	0.639955092405961	0.832054566214207	0.463067282786793	0.699002948946722	0.909724488791129	-0.874817615106713
0.6713	18.8100723266602	0.195576596347095	-0.120001489629351	-2.04746721880912	-0.152226820174053	-0.917872767691604	2.79325982503901
0.6597	18.8807266235352	0.143637984496068	-0.31921087127381	-0.170824633905258	-0.121202848989166	-0.335435138745489	0.324999289054955
0.6519	19.0215805053711	1.37555556373538	-0.0998472902308882	1.68214416007657	-0.23995670081688	1.38985614311035	-1.21112330293241
0.6535	18.7441192626953	0.555368184139834	-1.42467722048629	-2.28619983637095	0.190187173505278	-0.896553404418058	3.31385656306042
0.6613	19.2040710449219	0.384399993858319	0.16499583651788	-0.689874138758687	1.32746449787053	-0.0972661524283551	0.244192473400892
0.6502	18.6910659790039	-1.26437777265517	-1.54442747864552	-0.74704356600414	-1.3485668655381	-1.64520163457758	1.39846176147767
0.6442	18.975569152832	0.964026538873572	-0.501501576928714	-1.5119773335855	0.0251210020898232	-0.493362931253115	2.59953637051311
0.6673	18.8609939575195	0.410501758360491	0.574229987449176	-0.925060900574615	1.58512295259313	0.635133589493219	0.0496395688331535
0.6931	18.1057174682617	-1.58279418999689	-1.17221455759025	-0.686061185468485	-0.817640907636613	-0.746090934724592	0.893938632952891
0.7407	18.9949279785156	1.84812498158176	-0.605024041699495	-0.366822593120889	-0.0503791284550302	0.250106674652758	2.0048598687385
0.7335	18.9097442626953	0.230194247237703	-0.57562684836942	0.192313800253843	0.0463888656168729	0.41531629590848	-0.0172957731504049
0.7223	18.8852996826172	-1.19405544270007	-0.107331170230039	0.604412033231227	-0.639228670352806	-0.491028314204183	-0.151436159907873
0.7132	18.845524597168	0.709876737597272	0.583462250334684	-0.789385343450589	0.393833114498109	0.136658381993494	0.362129974963068
0.7042	18.8483657836914	-0.317482143817703	-1.39731446617685	-1.5953676585359	-1.63136463513459	-1.68682348174981	3.32821880436502
0.7147	18.879704284668	1.27217048032173	0.0638461143844997	0.714831546269454	0.622821034123948	0.834254218198683	-0.435717020091926
0.7033	18.8021194458008	2.07403322149692	-0.283769438323503	-1.28105456707922	0.29898885441351	0.405886882433221	2.31268436530915
0.8971	20.3038482666016	0	-0.420581043641135	-0.730920619311097	0.125076971082314	-0.409522109368574	0.705805379196002
0.9122	20.571696472168	0.200251207181009	0.857447987432187	-1.0460524505349	2.22846535073347	0.0190092792750754	0.067807261161227
0.9027	20.4464904785156	-0.0227098100668282	0.0246399695513879	-1.2074505366635	1.15039595381645	-0.293647533595562	0.798631782959006
0.9037	20.419792175293	0.0688366059949623	-1.19567287220995	-1.61165574903434	0.133472744252917	-0.319120736360809	2.63264585801066
0.8964	20.3156936645508	-1.11383274847231	-0.604009044347199	-0.420955599298505	-0.728798951324992	-0.484907932620163	0.412565669779079
0.8936	20.2907089233398	0.164301939845638	-1.87934065676701	-0.825880954124865	-1.50439707067954	-0.228249168156382	3.01958621058678
0.9002	20.3549758911133	-0.0827054751552693	-0.936653561966992	-0.765587630725904	-1.0072992182825	0.230818834805823	1.98393317315028
0.91	20.4831436157227	-0.507351297816717	-0.194986662733152	-1.67771530370457	1.28981757660239	-0.657367351848159	1.01670268226703
0.9166	20.4751235961914	-0.890191644078126	-0.94073727012122	-0.0661068343817644	-0.930646338409965	0.0188999905302736	0.457406393538308
0.902	20.3755279541016	-0.5920018793958	-1.73457288110201	-1.31809852126767	-1.98193060382965	-0.286645764160663	2.84043399120539
0.8911	20.2660980224609	0.04471598505692	-2.46570021198611	-0.294036602426659	-1.97403754921713	-0.646560014362068	2.8276677958554
0.9096	20.5514450073242	0	-1.20652197000308	-0.686547430873379	-0.940656769552702	-0.14309137211724	2.30978873875145
0.9048	20.3747360229492	0.0485867570484364	-0.190868626476798	-1.24966673143266	1.06683953444218	-0.494782160143068	0.935583050289427
0.9162	20.4196014404297	0.15868312699101	0.399608173865778	1.42974405877302	0.741295790184996	0.365027032116943	-2.21278218957118
0.8864	20.242578125	0.0240935097497868	-0.534995277276278	-1.61015790456042	-0.79882831047532	-0.257410828260004	2.32656994853704
0.9033	20.3432678222656	-0.216626302944634	-2.02265572689363	-0.85230638426129	-1.5851593333708	-0.637519626817646	2.72364416366065
0.9051	20.4592498779297	0.691590930622147	-0.232793158825628	-0.251951132718153	-0.154324651337604	0.465595755792719	1.52093406852636
0.9056	20.4292831420898	0	-0.522074426785765	-0.871279241278663	0.0961498921494108	-0.483713691684247	0.849521250933479
0.909	20.3367584228516	-0.495577784938529	0.217564872866007	-0.0420148100380073	-0.234119068143972	-0.10749464739478	-0.282681397585808
0.9087	20.3313842773438	0	-0.0366261193258282	-0.0495354929271099	0.290637340090806	-0.0994260295413436	-0.102763282022342
0.8841	20.2254043579102	0.361079016349742	-1.12900974669054	-0.720544885581536	-1.02584479421507	-0.141743173095789	2.29923655930315
0.8981	20.2990051269531	0.310646056372815	-1.18537431952383	-0.769499759218143	-0.966761549672682	-0.0783426629324937	2.25263436479787
0.9027	20.4289474487305	1.01779909928984	0.580300877103028	-0.436636219476071	0.818815511511539	0.627058201932432	1.24271837082811
0.902	20.3475128173828	-1.0042700956741	-1.7853507025374	-0.874548133153495	-1.56064792497876	-1.10431313114982	1.43109083257837
0.8985	20.3141876220703	0.314077663903221	-1.19721614792013	-0.888031676190629	-0.942468358280706	-0.136422753043757	2.40270567804033
0.8085	20.3578491210938	0.415203504322034	-2.15963887489091	-1.32430022149923	-1.90786564069196	-0.813594042301656	3.29652216833193
0.7954	20.3652770996094	0.579386306581758	0.215965432314796	-0.659048022783147	1.36619968946598	-0.240772161911549	0.257121055935128
0.8096	18.8097839355469	-0.504789881039865	-1.0918495817327	-1.09462043916421	-0.319822050896379	-1.06082983443073	1.37194503778529
0.8193	18.8421035766602	-0.974092170192393	0.614132228435486	-0.244326923026654	0.958798445270817	-0.154270631715979	-1.40306489622277
0.8157	18.8083511352539	-0.160645251703379	-1.83625898452401	-1.4127847992728	-1.52440616880287	-1.09774742729397	3.01767050150273
0.7989	18.8177688598633	2.01068590156332	-0.308441340202419	-0.430020668520412	0.678923368126074	0.41482155833689	1.56617143821237
0.8085	18.8460754394531	0.021259284169896	0.490028099849234	-0.56813353752798	0.939833736129084	-0.119372212505895	0.337622922988774
0.81	18.7998794555664	1.3342680152045	-0.905611700468492	-2.39304388368124	-0.91921014103959	-0.807367194426653	4.84908923651014
0.811	18.7815368652344	-0.261698101040015	1.3919093882359	0.487917625472054	1.71175560645322	0.619401473769112	-2.29155443474712
0.8055	18.6638153076172	-0.331612914416234	-1.17184133663125	-0.29200669635631	-0.630466156572601	-0.511582200632135	0.630328322428928
0.795	18.8419906616211	0.27984359850422	-0.20913001346203	0.51378249240435	-0.0745380767663049	0.509700016181061	-0.355899818680365
0.7853	18.8401412963867	0.132081512634292	0.375341885931383	-0.462329385976245	0.644342750448465	0.144821337206707	0.0493998289657673
0.8087	18.7777496337891	-0.397057919324076	-0.659170336499376	-0.555172858420833	-0.747254780797326	-0.585793439646297	0.759125425069507
0.8102	18.7723327636719	1.30142201893888	-0.850324446920451	-2.28018091069018	-0.919953688516751	-0.953471244103867	4.63691171100706
0.8031	18.9258255004883	0.183754451877573	-1.82020092315673	-1.31876542096046	-1.57325914003212	-1.11423418823581	3.20717707962918
0.8075	18.8353454589844	0.335499815368335	-0.698133805468307	-0.399327170696938	0.001263424698457	0.121802432401965	0.491658337375371
0.7888	19.0674987792969	-0.463842843815267	-1.33340744483666	0.260104907418798	-1.43589444333332	-0.985556080308682	0.563958356626754
0.7988	18.8577651977539	-0.974359033767923	-0.889438921407871	-0.281745143741273	-1.33098080879723	-1.13340600732005	0.654408282705709
0.806	18.5946029663086	0.0905100511558502	0.989728509047705	1.32915120237512	0.516892922738458	0.503631621241427	-2.47244987755613
0.7795	18.7917984008789	0.3472125502814	-1.43544502487506	-0.542875100348619	-1.69870172830868	-0.451143089522541	2.34998693684145
0.7381	18.7200164794922	-0.956123843165563	-1.01705995967169	-0.888115888610569	-0.207612942687702	-1.14057443911392	0.936811538884332
0.7936	18.8281005859375	1.01092109394814	0.119215304497346	-0.478240459534264	-0.0787160090964469	0.0950445993749254	1.64270505629867
0.7766	18.7244659423828	0.412872309783259	-0.134278369799792	0.530769427879639	0.346874079819015	0.0241192583216379	-0.358233877227371
0.7851	18.4924270629883	-0.722755759183047	1.09246698850115	0.796729642327015	0.9630003934962	0.360274094174534	-2.38495432261821
0.799	18.8827972412109	1.19813761593873	-1.05632050136077	-1.35265608860378	-0.13796515740241	-0.204276747715458	2.71549797499725
0.7741	18.861360168457	0.1475743781736	-0.258671808603466	1.1022361394205	-1.12367003240506	0.142755795682922	-0.515644509356006
0.7689	18.6892700195313	2.38811088540014	-0.838592790137715	-1.95176092093647	-0.221101458562831	-0.140341767569139	4.22526635933925
0.7557	18.6844635009766	1.0882876922275	0.536008288212559	0.340723000851325	0.71042085064077	0.635322640064564	-0.415850663744957
0.7595	18.6603927612305	-0.466541234685388	-0.40442025753717	-0.781562887478331	0.0710750236371049	-0.622846385611959	0.723778073733156
0.7395	18.6364440917969	0.121282247711525	-0.62859794093203	-1.05728728794586	-0.876724083733247	-0.698258285734172	2.3661192939983
0.7369	18.5997009277344	0.648842244971667	-1.16109338550741	-1.45386816354088	-0.935960860357617	-1.01803254425628	2.89623727090878
0.7903	18.8039108276367	-0.355981636674574	-1.21935923870376	-1.48829132845326	-1.45642127344101	-1.45263430891193	2.89773232362414
0.732	18.785334777832	0.849650357545642	-0.176260379490054	0.293225926216562	-0.0586470183293172	-0.148934104057271	-0.00489258084983257
0.7599	18.7174743652344	1.34394627567924	-0.70768926406751	-1.97345403209203	-1.04950552815714	-0.575677659722346	4.20594500605584
0.6365	18.9877532958984	1.17885408825451	-1.78769057774335	-2.02195025805115	-1.43469639536812	-1.26017638606809	4.97138227836302
0.6424	18.6040832519531	1.01255532166476	0.329779459034438	-0.307552683711039	-0.505855200178352	0.548655875098338	1.42249710334406
0.6317	18.8589706420898	0.314077663903221	-1.74833511687273	-1.94612432720916	-0.703841443043399	-0.980018293559691	3.34500590502099
0.6297	18.7656784057617	-1.07520432995378	0.183054005136593	0.0450117357029666	1.03153487867407	0.355658407063791	-1.6379862854752
0.6268	18.9194396972656	1.1207397881591	0.933153317545441	0.0409520287096569	1.54309037795707	1.13894233427301	-0.663538296720923
0.6333	18.6362747192383	1.94292149675649	0.147422553156099	-0.461941797078629	-0.189122420427486	0.313242533252859	1.78463573179505
0.6816	19.7069137573242	0.768799987716638	0.533312408157223	-0.847004287483503	1.6127532304049	0.38286187521525	0.19566020593369
0.6833	19.5076766967773	0.459295780520605	-0.925052285736075	-1.26199537815785	-0.939707698010365	-0.815627791020809	2.70502679891722
0.6805	19.5588073730469	-0.495577784938529	-0.400453152544189	-0.850992639500714	0.150397972443302	-0.533949917906576	0.725300383507545
0.6772	19.5762893676758	0.579626545015253	-1.35593752874909	-1.24426068801806	-0.348599820499748	-0.903300003934563	2.74455564658304
0.6755	19.3651947021484	0.118851112746286	-1.69797008810052	-1.76781438389582	-0.671646510953804	-1.19467136476214	3.13133354137193
0.6813	19.362939453125	0.336894657947519	-1.53232233719598	-1.71907541232565	-0.704768553348812	-1.1503860848049	3.13541470757974
0.6817	19.3939498901367	1.60976244916879	-1.52490771146833	-2.22267608170307	-0.816257433675895	-1.20858421682692	4.8569731850656
0.6841	19.42841796875	1.14457216773313	-0.912787265710519	-0.587464152167538	-1.11425842924297	-0.403762252095623	2.28161460972614
0.6792	19.2752166748047	0.348320267894507	-1.03220605727317	-1.47352205353324	-0.951043687643041	-0.830859274172372	2.67349190605285
0.6724	19.3724868774414	-1.17785989907482	1.86192748922827	-0.0896610459484328	0.703513253948646	0.467461587756927	-2.12706152418065
0.6705	19.4886489868164	-1.0074551382402	0.263932888735859	1.38030370367395	-0.0774747850379177	0.0532348122487945	-2.34689840171448
0.6768	19.4790298461914	0.070598920304749	0.94744958485613	-1.26079749836717	0.700153593761065	0.110990342014767	0.351259905614456
0.6675	19.4298141479492	0.802286658199203	-0.312466829513375	-1.31395065341463	0.0203835856599539	-0.597442839561751	2.42586959301737
0.6651	19.5072174072266	-1.42215261750997	-0.241788684876455	0.504213913236291	0.04632893393048	-0.165726308950898	-1.51890221586637
0.6659	19.4572738647461	-0.111969162947335	-0.0329447065813197	0.0422962023975302	-0.788440019275214	0.08317960972543	0.152073838793953
0.6654	19.6837829589844	0.425255454983431	-1.6560587496236	-1.67189428930975	-0.662853868016893	-1.01152287107149	3.09234954134247
0.6654	19.814924621582	1.79789292627793	0.842186310946597	-0.512342674569943	0.849177197901974	0.491136247769332	1.34897953383912
0.6653	19.9212463378906	-0.768799987716638	-1.28022746807096	1.00774012348495	-1.51313165469351	-0.483740243050766	-0.133551541730157
0.6637	19.9157287597656	0.619151853048161	-0.580083354157964	-0.571476282346258	-0.979635826387671	-0.0970208382775368	1.91138454343109
0.6583	19.7827453613281	0.318534343568196	-0.537852695800222	0.0842008273723742	0.0533879281208187	0.346796462571902	0.0365510654731391
0.6572	19.6325714111328	0.964026538873572	-0.944427766379509	-1.41820376268499	0.0831517731709861	-0.257066403808887	2.55151282670013
0.6561	19.3646667480469	1.58017723366897	-1.64260630850883	-2.37091580164993	-0.766026905282575	-1.14467547289898	5.06776514900204
0.6492	19.5486862182617	-0.441109925075585	-0.465790057776022	-0.797998073105821	0.150287886687038	-0.705517591092829	0.726570672161723
0.6598	19.3390991210938	0.704518186363364	-1.14817743384657	-1.10588904540415	-0.65117901434934	-0.710252586554521	2.39410524107005
0.6529	19.7440200805664	1.37555556373538	-0.686433828050674	-1.15775167404359	0.134449800687905	0.0102281038655505	2.27835592056387
0.6492	19.4845108032227	-0.445063729570905	-0.562123566434542	-1.07007552499723	0.145504261193618	-0.587496091239534	0.910366903804548
0.8734	19.3862731933594	0.964026538873572	-0.535831534421361	-0.756488911626101	-0.374196207916395	0.190198762433147	2.04897633851788
0.8811	19.36953125	1.1651025281321	0.891459808997401	-0.41678775065762	0.923147527518502	0.546178002191593	1.24305503905088
0.8938	20.0973846435547	1.85049682361993	0.887151728633442	0.741781888627577	1.42635956222271	0.785511491223653	-0.859202885334121
0.8941	20.1146835327148	-0.681101901143399	-1.97854651963311	-1.37592552777677	-1.94456093110573	-0.888689347178969	2.95052054174304
0.9281	20.4370361328125	0.00258657423588521	-1.04058288270969	-0.937392596802552	-0.923516098853953	-0.0365301398407568	2.2849558343031
0.9264	20.5026214599609	-0.0822364910292802	-1.05223279620681	-0.771811727478092	-0.959649535829435	-0.0357528462388957	2.21754073589961
0.8567	19.7069519042969	-0.0834865167837316	0.810153444456201	0.974529783416151	1.749573338887	0.391588250824096	-2.16790589798145
0.89	19.9796813964844	0.031729150969572	1.01236703658541	-0.395231630783	0.473950415569311	0.115057012939733	-0.474479018359829
0.8622	19.4542724609375	0.809705221483485	0.0821803553923962	-1.2060778057156	-0.100248534396811	0.363572750273216	1.77650150196406
0.8787	19.7026138305664	2.50503026912983	-0.613063790527567	-0.993015437557103	-0.207037540702609	0.0866826874191107	3.37987049386532
0.8726	19.4367263793945	0.915867747791529	-0.52168521070991	-0.63029178945997	-0.581803481869299	-0.370851341739735	1.75283390407812
0.8664	19.4418319702148	0.291657751519277	-0.250426528208088	-1.10172903750162	-0.126000282621686	-0.0609920188671062	2.09703160012393
0.877	19.947673034668	0.626642732973575	-0.177992549981954	-0.836221407199282	-0.273576193405316	0.122815508269362	1.96112847148776
0.905	20.3423568725586	-0.868551990649702	0.578993720345615	0.456689935498179	0.254264979578442	-0.290827164106328	-1.77504179265505
0.9146	20.4930221557617	-0.490562783389278	0.497060299448296	0.365644127489667	0.222813873228131	-0.296357847699088	-1.68675059189185
0.8988	20.3339370727539	-0.747400235928937	-1.07843855776743	-0.259561211538091	-0.643857876288594	-0.670833444474553	0.580525139666604
0.8971	20.3038482666016	-0.768799987716638	-1.31607287344254	-0.169817387416122	-1.26233548960129	-1.10480753079027	0.672768759342442
0.8889	20.2663269042969	-0.113709250559607	-0.505717350454582	-0.781019619664399	0.154484141134798	-0.523731653785127	0.714798380363722
0.8891	20.2618789672852	0.0474018913135875	0.212504515756831	-0.0900856193330437	0.179183213679331	-0.12517165135067	-0.183113129656394
0.8785	20.167741394043	0.630983543454596	-0.196443899354201	-1.1644400495498	-0.285068260897562	-0.395059608650514	2.15777153240827
0.8741	20.1435638427734	0.387178904865329	-0.741332335271161	-1.15070042455511	0.00947278922222383	-0.258062972473366	2.23358652309265
0.8673	19.9952682495117	0.0524386980063741	-0.390359364865739	0.423289268354034	0.0534644915153962	0.333221694691336	-0.22818464509876
0.847	20.0397079467773	0.62815532780644	-0.40868374039091	-1.14624186170791	0.818967301574239	0.207467714663291	0.824204515116296
0.8573	20.1167877197266	-1.06050252846624	0.145494173439107	0.802206382379111	-0.058859213281496	0.0332649435166688	-1.94741184500206
0.8584	20.1517913818359	-0.659524958396173	0.293085478188232	-0.392444341397263	0.366973697801288	-0.145272663904819	0.205668241608338
0.842	20.0452972412109	0.803162942892242	-0.282409646130958	-0.313946084499936	-0.0353801975891409	0.123628504555964	1.56819908528449
0.8367	20.0366546630859	0.621662821856933	-0.969326055769053	-1.19526492249828	-0.961738486087628	-0.805271139352772	2.5659262821052
0.8345	20.0154922485352	0.879977778796848	0.0553154356022687	0.259820154472166	0.662470941791337	-0.135965613299534	-0.221473209479226
0.8308	20.0445739746094	0.69847765776154	-0.535876986872303	-1.49863047620679	0.00863721574276255	-0.579159969055314	2.58439319258659
0.8103	20.0057876586914	0.0583701479863751	-1.84494055625368	-1.3463659948689	-1.58939321194831	-0.973410688930746	3.08786834941309
0.9052	20.5604125976563	-0.446210869467623	-0.609283411272076	-0.129945672781907	-0.68927186156839	-0.672376870967725	0.413163062908389
0.6404	19.6168197631836	0.153476721526904	-0.287458113445111	-0.0122923175080666	-0.367771301004187	0.0599028044476857	0.190575780795886
0.6284	19.4913192749023	-0.389581524064025	-0.40762066250091	-0.913706627566732	0.263540597993046	-0.571850962245662	0.739604681003107
0.6295	19.578987121582	1.08670790269278	0.741890935506009	0.413776931333342	0.361868200283248	0.90783016690898	-0.57052844517678
0.6063	19.5485641479492	-0.879977778796848	-0.652699607697163	-0.353453731555493	-0.673216586482522	-1.12511708786313	0.692565620051862
0.9064	20.4309066772461	0.984578603837035	0.918980708047819	-0.00479365532821729	0.82148776805637	-0.0519568416729195	-0.505660184295646
0.8981	20.4671920776367	0	-1.00548180858856	-0.660559195048214	-0.863177735348184	-0.135782575706602	2.14966421474222
0.8889	20.5101104736328	-0.381813419622434	-0.972111574226474	-0.396906131867277	-0.921643827827946	-0.73549609324616	0.747434527674688
0.8749	20.2056365966797	0.587493459288897	-1.22930094383815	-0.812780584756977	-1.05183613935644	-0.172678839402292	2.43333545672247
0.8848	20.3023300170898	1.12484020485897	-0.799358419889804	-1.03954876278241	0.00150122840276601	0.299599698371666	2.13964002703504
0.8879	20.4623382568359	-0.279964512229339	-1.88053634687384	-1.65957491422413	-0.90679924156835	-0.831485049784618	3.14481991803754
0.8649	20.5567474365234	0.578049761572822	0.0308851728440656	1.17645483576488	-0.00754584257368413	0.769479542619466	-1.03855401678291
0.8142	20.168864440918	-1.21530168752458	-0.478466064175386	0.550536466831329	-1.18666817126385	-0.488217751355049	-1.19173254323532
0.8855	20.4823989868164	0.185958002399165	-0.720748182868972	0.29297525276382	0.0119844646106999	0.210896284175227	-0.145498771602878
0.8881	20.4301879882813	-0.15475091897639	-1.15423378231312	0.231526570885452	-0.779125832975555	-0.479757126527528	0.463463018523045
0.8871	20.4084976196289	0.242580005229989	-0.151712166497656	-0.309988589104169	-0.268259056318495	-0.204197592411734	0.382152722740169
0.8823	20.3630325317383	-0.512943294490855	-1.60954000749409	-0.300672559638478	-0.910677836595794	-0.767189255098153	1.00197448631807
0.8774	20.3333602905273	-0.282919771162256	1.89805717546937	0.494947192652997	1.1004034452679	0.676330371483848	-1.16328513971713
0.8617	20.341975402832	0.267762311290726	-0.00284935101459705	0.078228186560763	0.0207747911387834	0.0377735239824637	0.111680804175677
0.8373	20.3073181152344	0.585426835183582	0.365184052692577	0.039618717010573	0.898493508872383	0.510682822180362	-0.378173541445548
0.8516	20.3190277099609	-0.219151576405473	-0.601540946042183	-0.786384380278862	0.120328312454781	-0.59983157810588	0.774202090531611
0.872	20.3100860595703	-0.51697753672623	-1.15191634860607	-0.674334065555279	-0.702644437666065	-0.470354116659203	0.832043584131302
0.8778	20.2631973266602	-0.95673741928084	-1.08240661118877	-1.44914455054221	-0.680506940793554	-0.898737771238344	1.58834195103379
0.8776	20.2665542602539	1.37760797623895	0.467543835510816	-1.26212271164115	1.05797333620705	0.36756198515354	1.81788916308718
0.8817	20.4124725341797	0.565900114893628	1.30325371348864	0.0548712870146331	1.6898970143252	0.885124345159961	-0.750800741177712
0.8797	20.4305404663086	0.568176825219686	1.33365068777777	0.023618491493101	1.68769158233902	0.867393211633362	-0.820667099697253
0.8628	20.3652435302734	-0.0879238496539935	-2.20884086541559	-0.375434133709373	-1.82488879235678	-0.373818294964756	2.40779829046032
0.8761	20.2849105834961	1.10266870032283	-0.572653048863106	-1.42234066883236	0.93076890358965	-0.025785611892394	2.38159980797556
0.8738	20.2501510620117	0.272017379213182	-0.149932352213987	-1.29323665751913	0.967586687473058	-0.472431684407394	1.01735990952628
0.8374	20.2058303833008	1.82620232517537	-0.738312032613887	-0.855992947097486	-0.203874126506513	0.0348261012254623	2.29547858048578
0.8553	20.311198425293	-0.330461125886781	-1.65188877402577	-0.845035508166124	-0.974317070603606	-0.893278765921051	1.26991112369075
0.8381	20.1433151245117	-1.66540189910005	0.515239527012239	0.452813003125139	0.373432316032654	-0.326352451833778	-1.98957190093182
0.843	20.2884216308594	-0.111955328604014	0.156904874381985	-0.308085633558991	-0.0957186517927334	0.36534862766158	0.250267676321968
0.8386	20.2402435302734	0.768244419873977	-1.80442902203297	-1.62046617378195	-0.983231824939524	-0.813383971950009	3.36778398172347
0.8253	20.3128936767578	1.32928867787711	-0.578498516415772	-1.50397405610305	0.716889513615276	0.004740517596873	2.41127778727017
0.8204	20.2398345947266	0.0198874727831539	0.0291668349722016	0.0481759493729671	0.0143264005978891	-0.156772508105933	-0.0996012394102994
0.8552	20.2747543334961	1.21551668369987	-0.115564132203925	-1.00895949770537	-0.0966380495822857	0.181252665489498	1.88707909973956
0.6497	20.0276626586914	-1.01971410035612	-0.685500574467344	0.251842276889186	-0.719913013506613	-0.612361601937711	0.276658354558521
0.7955	18.5654327392578	-0.167882201377374	1.2645596473947	-0.433252591274455	0.928594222710223	0.130398786238082	-0.171620416541442
0.7754	18.64287109375	-0.830089384713656	1.08407090588113	0.776026423195811	0.944563716807009	0.291335076896773	-2.38087728028036
0.7706	18.6845611572266	0.422194556564328	-0.624636678020374	0.189641463608418	0.0851869084170025	0.278937618318648	-0.0543653901131815
0.7806	18.874967956543	1.00996874742887	-0.435769896127432	-0.821055222167945	0.120198138507945	-0.218779204843954	1.96309975794431
0.7737	18.5644882202148	-0.979821640332619	0.59800269257526	0.234959498006719	0.0265613057229288	-0.49589870318743	-1.60246241509261
0.7686	18.5380599975586	-1.31158465785343	0.468253000774416	0.385405754991716	0.178049861380148	-0.390074279960215	-1.71008489344213
0.7683	18.6085098266602	-0.384399993858319	-1.08179300045223	-0.186107272787808	-0.643870828952415	-0.521747232912595	0.471123992964635
0.7921	18.87060546875	-1.37436595813228	0.16945880732816	0.0824997002400999	0.095792068386776	-0.504706448157708	-1.46525465081132
0.7566	18.794889831543	0.351116427231417	-0.45607911825534	0.108589780363582	0.0368379429712968	0.435328934364437	-0.0785199004800248
0.7613	18.7974731445313	1.19405544270007	-0.792731860534037	-1.20662410078006	-0.0166398946456829	-0.16967741376889	2.36678159214072
0.7534	18.5690338134766	-0.0703223299550992	-0.481280269263266	-0.40144100667392	-0.709419687761576	-0.867635784409675	0.982284274394972
0.7454	18.7140411376953	0.0650515027540548	-0.491643729106864	0.161730107663382	0.111775857749574	0.30280622683674	-0.0118488452445575
0.752	18.7561767578125	-0.954116806548861	0.254505919014824	0.374180914383135	0.829904411331872	0.0144183590874805	-1.66075428666858
0.7387	18.4517456054688	0.468238242858123	-0.576003601462286	-0.982868183155938	-0.803634239964053	-0.705097354193758	2.2987919211562
0.8205	20.195735168457	1.60012437466834	-0.920424022132623	-0.92338381990492	-0.355913818428704	0.17311389445686	2.39099532572048
0.8203	20.2530838012695	0.243755333948121	-2.41562806712283	-1.44199828866654	-1.83588052107233	-0.704380585064191	3.31433889541443
0.6891	20.0081954956055	1.6592947808775	-0.159892306589377	0.450402010220996	1.05618087240478	0.534562141593796	-0.633741290176884
0.6855	19.7340301513672	0.0970337276601691	-1.72130903749958	-1.77448838652522	-0.595266359626446	-0.947965682468578	3.01425910949292
0.7642	20.3137664794922	0.554307034410919	-1.94614048973719	-1.63964019182356	-0.824774421084117	-0.566833649388585	3.17764847058289
0.7733	20.2391967773438	2.07403322149692	-0.999637115483755	-0.397259629048598	-0.198014269955398	0.0510239152853313	1.94639495045085
0.7743	20.1838409423828	0.809655448841749	-1.4639544518451	-1.04810978628297	-0.94481836298325	-0.116511521497712	2.59626802999457
0.7686	19.9134262084961	-0.0668735643072513	-2.01732758609712	-1.30839461422635	-1.78912217769773	-0.84547909679119	2.98774205269911
0.7598	20.1773330688477	0.880639152441674	0.559131405665115	0.0667013900939199	0.608829229728048	0.400903308226888	-0.376188803313063
0.7413	20.3106460571289	-0.69847765776154	-0.0165169945669602	1.01810733809338	0.123969657424345	-0.00737556245718984	-1.87153810826794
0.7423	19.9546173095703	-0.36158299981402	-1.21614300669682	-0.279885174075478	-0.738122704571023	-0.552590844471128	0.793255851356638
0.7542	20.0709030151367	2.10664389276241	-0.149292187885819	-0.834424857827441	0.782110630181841	0.602066254781291	1.96079317510902
0.7591	19.9303359985352	0.519809113477073	-1.85543292272071	-1.78537577776856	-0.884501692075265	-0.686534716597064	3.25134243903788
0.7518	19.8125778198242	1.12373311274497	-1.9137541211067	-1.84362757159573	-1.8962238392386	-0.462892113181719	4.7437128138609
0.7394	20.1863052368164	0.11117779108021	-0.314044610756051	-0.237516674758996	-0.112744499506832	-0.00445011412984297	0.284141471150206
0.7398	20.2584945678711	-0.907322128576408	-0.970719669406372	0.192514651368681	-0.919129513412655	-0.382092337187917	0.33065810578357
0.7272	20.2792678833008	1.08507372690357	-0.840822567280175	-1.22872323993589	-0.109159762680492	0.0250134159129514	2.56701669546454
0.7382	20.2349105834961	-0.818535443163134	-1.13578157625466	-0.748068027861769	-0.799216972421612	-0.740415702147775	0.827223385918112
0.7444	20.1208053588867	0.80965544884175	-1.02606059709135	-0.868052076978143	-0.633924837776623	-0.0719534093487689	2.55892093260146
0.7452	20.3068130493164	1.19405544270007	-0.793403337889526	-1.12058469664786	-0.00539164179357998	-0.146325542417437	2.42656391158612
0.7312	19.8804748535156	0.468733105271734	-1.06432985631017	-1.15794069162529	-0.868506261161423	-0.485901409461843	2.61519919581206
0.7317	20.1713775634766	1.87794666907768	-0.0196788638831777	-1.49543929228735	0.689515989190694	0.186913663421751	2.35801640937905
0.7313	20.1264739990234	1.19405544270007	-0.860618705114094	-1.12476830348619	0.0872931658726968	-0.0273797317353857	2.34690037605754
0.7268	20.0962341308594	1.75824995351711	-1.67195858656754	-2.24705166699025	-1.04579121292965	-0.365833053892484	4.90720493493907
0.7204	20.1328002929688	1.74237497510492	-0.727572785295145	-0.595806472876378	-0.248012425371868	0.37458773657103	2.14782264015313
0.7173	20.071630859375	-0.649948874970351	-1.6503426327134	-0.446474680067083	-0.807102334056996	-0.364444962458366	0.802268482486748
0.729	20.1066070556641	0.813104214489597	-1.13316713710883	-0.709315754204052	-0.900320119310223	-0.147115016245483	2.24360457955042
0.7675	19.8374725341797	0.809655448841749	-1.12917909314152	-0.756011504124023	-1.02351097343018	-0.2074253227934	2.40153156802161
0.6906	20.0209442138672	1.1760102810872	0.376830357456912	0.740843066569502	0.886600501397809	0.935675044965798	-0.759108645566275
0.7078	20.0282974243164	0.181500121035309	0.0665776242111422	0.372293112874567	-0.0377968489573365	0.523920536517264	-0.493048000027059
0.7213	19.9101333618164	0.425532627824393	-0.714792292791332	0.0374464019858702	-0.00142618595237298	0.290056105364479	0.114562122473867
0.7827	20.2804107666016	1.19405544270007	-0.718499610709769	-1.03178750949025	0.0942941640508025	-0.0362497337681049	2.30188988436506
0.7138	19.8515884399414	0.69847765776154	-0.602975994252632	-1.63682800729222	-0.119843290133798	-0.418777271029293	2.66281322601087
0.7396	18.2814575195313	-0.855746450258305	-0.914804159560746	-0.543931026422479	-0.767450490229364	-0.898448490444766	0.844738705125049
0.7301	18.1635818481445	-0.343966686257087	-1.05942707358691	-1.91419901320092	-0.875298473175523	-1.44846480701747	3.07674018602626
0.7766	19.646745300293	-0.0981928234967646	0.56078901868029	-1.36848524368228	1.93300691213591	0.0517314646564306	0.365557710700517
0.7772	19.7031341552734	-0.181500121035308	-0.819419221123745	-1.16894830877184	-0.741999405241793	-0.919172140208806	2.61409953069971
0.778	19.7416625976563	0.331073361397544	-1.38674213346341	-1.12709020294546	-1.69699282247977	-1.31796331507563	2.7999432968342
0.7746	19.6075012207031	-0.277483626427367	0.91975891343295	-0.48809149606089	0.829777046138143	0.191311716454261	-0.175499784719452
0.7741	19.2763916015625	-0.767264098629181	0.446985942037828	0.879692631280913	-0.0993841869318992	-0.0321895054630053	-1.96048432849023
0.778	19.1202362060547	-0.0167497638370905	-1.50253524311693	-1.83069226141897	-0.865846846892013	-1.04382573991461	3.12741133838521
0.7701	19.4931823730469	-1.14552665990888	0.37169100286397	0.355283046757086	0.0934205875297356	-0.439760999048024	-1.53748253348006
0.7668	19.5547622680664	0.549192084928765	-1.2547433871905	-0.961418620190834	-1.02704288374571	-0.40079836291497	2.54048732140077
0.7669	19.6156875610352	0.352730796644801	0.930877082507442	-0.0726679062565228	0.576354207361936	0.367292359545372	-0.347940545993464
0.7277	19.1221084594727	-0.374121236091775	0.114883007791437	-0.148885222182759	-0.220083442281938	-0.196686372717928	0.0749975138259296
0.7655	19.3177459716797	-0.531537159718024	-1.35103067799976	-1.4854278779027	-1.50633315073303	-1.3721410408182	2.96350578267249
0.7685	19.3081665039063	-0.208682700083898	-1.13072260409087	-2.0436866164497	-0.701047797842775	-1.32503599425354	3.21854932223301
0.7317	19.19365234375	1.45235323882638	-0.496031926893677	-1.10714852723584	-0.0889942940799499	-0.133216248615014	2.19825629108812
0.7409	19.5462905883789	-0.642714950798234	-1.15767694238884	-1.35275577016059	-1.66801968626403	-1.62778658714137	2.92191432030141
0.754	19.1666076660156	0.181500121035309	-0.770244195215715	-1.13344105533634	-0.907023308224923	-0.714073912435335	2.38397650047827
0.7552	19.077131652832	0.454773845330872	-0.96540671643536	-0.675297075631562	-0.742376430946833	-0.350790167235978	1.96249452098059
0.7527	19.0883804321289	-0.306843739731104	-0.477201492503038	-1.6261819759818	-0.51253029091605	-0.981592028945619	2.50525669254325
0.7331	19.5472015380859	0.551340491901834	-1.42634399115652	-1.42396375538687	-1.21243790362992	-0.660100518358683	3.04576168233642
0.7211	19.6770416259766	0.692725873233606	0.716643066744846	-0.723398410164271	1.57230857771122	0.224166099599741	0.082780101432967
0.7488	19.0692825317383	-1.39456051706301	-1.00024170651831	-0.277420901456115	-1.04016101348721	-1.31676893565837	0.525695617325507
0.7439	19.4319442749023	1.91146290054867	-1.09443009985596	-2.24337986929258	-0.0911185210026539	-0.841570658238019	4.88657534537194
0.7221	19.3736618041992	1.19450554069056	-1.37041631433902	-0.672350436951669	-0.746883536471757	-0.300106985036684	2.31148052242972
0.7145	19.60498046875	0.153629671809214	0.0961028418463892	0.176867726936544	0.023060365618256	0.00776656851562585	-0.0933341492985345
0.7238	19.1434844970703	1.04084137477818	-0.291824143156518	-0.912090422381692	-0.215013400877719	0.239494029914228	1.88927946302308
0.7593	19.5208480834961	0.733028442697693	-1.24506464293052	-0.932310805374903	-0.980640802311571	-0.395942010587436	2.5277066483295
0.7125	19.2835708618164	0.275631705911573	-1.39296175868585	-0.420616680235443	-1.74300293750441	-0.499071533747314	2.2027706634557
0.6987	19.6472091674805	0.320763761609309	0.319918213862366	-0.518791747368424	0.819599233800225	0.349086063503119	0.109081674087673
0.6992	19.6153198242188	-0.0475053359107999	-0.208181553447179	-0.205699221735541	-0.171682549114764	-0.0110271535675401	0.203675261681185
0.6991	19.5559463500977	0.864667658665333	-1.74321214037799	-1.83301897018545	-1.62995962014443	-1.18015914330374	4.6714192176589
0.9215	19.970768737793	-0.384878865974497	-0.64359399915165	0.105619168910157	-0.485192817938287	-0.411913292406283	0.074451221963995
0.9123	19.8678253173828	-1.7813553093814	0.216304617414105	0.167542442141067	-0.0822124386353383	-0.0687473372914324	-1.38234723632033
0.9418	20.4567733764648	0.845656521116102	-1.17710901120704	-1.78736577091504	-0.359300520521002	-0.366045331237047	2.94831281147684
0.9066	19.765202331543	1.88521273691521	-0.160587891000383	-0.913320773900187	0.56907954128665	0.296650973084227	1.89923262502596
0.9177	19.7815567016602	0.211897028987496	-1.87394167528721	-2.16496087892302	-1.95205497473686	-0.575291628768584	4.42744586398097
0.917	20.002001953125	-0.27275078756106	-0.163677496436032	-0.260107469290486	0.492195851262776	-0.29896443435816	-0.0138491308834161
0.9173	19.9575180053711	1.30523323378028	-0.748835750861929	-0.783828398230788	-0.174165007572095	-0.0647760021908896	2.21671281385478
0.9077	19.585237121582	0.601698843930316	-0.138219207212473	-1.07278539438061	-0.585673258646479	-0.13937635073395	1.95236597076834
0.9224	20.2243743896484	0.933639215425274	-1.05634944082999	-2.3405420469337	-0.556275567106033	-0.291784203882372	4.65682043726173
0.9036	19.6411636352539	0.936591635326027	-0.170394749744193	-1.14035812848537	-0.482418396604604	-0.137767572056172	2.24320094451095
0.9019	19.45654296875	2.13164215156584	-0.239154604689791	0.375259701911899	0.199194774853902	0.247338633153739	1.01828376286504
0.9011	19.3390426635742	-1.05282088235637	-0.634276965731606	-0.395811937678986	-1.11903392411324	-0.938235889309596	0.33993871820037
0.8927	19.3694320678711	0.182781461393346	-0.69518087985269	0.159822395231384	-0.0974613524687996	0.201038091833404	0.180779571021144
0.8851	19.607991027832	-0.161933394254992	-0.137789634748691	0.0388613120438037	-0.0515319265515439	0.127434077460813	-0.307505749092228
0.9033	19.5413345336914	-0.746166734045372	-0.850454728080166	-0.646621396095006	-0.708340410541454	-0.8636958894233	0.713075630723604
0.9103	19.7148529052734	-0.314077663903221	-1.29260094890169	0.664114895162933	0.00261045876838562	0.499218065714339	-0.474588475635395
0.9207	20.1327926635742	-1.1884954187208	-1.36234782028581	-0.533385418912635	-1.35858679122165	-1.02891072647463	0.842837943756365
0.9048	19.68525390625	-1.53778371580631	-0.568395353007314	-0.838519269476613	-0.617177931787375	-0.961527945779042	0.830422162825241
0.9332	20.3131591796875	-0.472164366859711	-2.03079106024316	-1.11402167474071	-1.7889869828589	-0.709381565603749	2.93136716914263
0.944	20.4250747680664	0.647901099245563	-1.27569462015194	-1.05531920620234	-0.640550926606507	-0.615393531950938	2.38755733652787
0.9296	20.2744812011719	0.988461811914973	0.146073430156677	0.874888347101906	0.784975669382832	0.052420435910328	-0.604446448530501
0.9186	20.0988983154297	-0.0137264301216246	-1.44926382226463	-0.91531486856891	-1.01715433618299	-0.260438242987426	2.07367019464084
0.8953	19.4957962036133	1.0750377661563	-0.98462926138829	-1.42791705988125	-0.89388638852855	-0.0745343150719504	3.73798693173355
0.8985	19.2425689697266	0.547094700076059	-0.98179375752008	-1.97273865180904	-0.724201906790361	-0.513179831879882	4.32667735951238
0.8875	19.5025177001953	0.164500912569176	0.26272806769708	-0.355629567569264	0.75489983719488	0.169579171531335	0.0672578571699969
0.8965	19.5461364746094	1.51820841702281	-0.545767712457677	-0.316146683132467	-0.18491746500988	0.477136365627567	1.73820648869601
0.8964	19.7166259765625	0.368076940292539	0.0449220264471647	0.549739391891909	0.284811500350444	0.0728446802967838	-0.520247101359428
0.9011	19.7957550048828	1.05238733590948	-0.0850863426115111	-1.08088677698342	0.25537088361145	0.344241749357936	1.76187207075866
0.9014	19.7811706542969	0.529230996322509	-1.68777487372303	-1.98421195115092	-1.67797561687333	-0.622040143506994	4.5468527073236
0.9273	20.3110702514648	0.722743510221332	2.24049583718023	-0.653912892839424	1.67396292581814	0.760986458045575	-0.809775029289085
0.9346	20.4590118408203	0.570357996257484	0.629742070050806	0.150695364486863	0.721536751744819	0.585775082819196	-0.492421426384572
0.8962	19.7114273071289	0.92049436619073	-1.13856563231681	-0.316763557782061	-0.60462425923271	-0.113642237349312	1.90290112582639
0.8804	19.3822113037109	-0.371627682583361	-1.20206566891113	-1.55273675630015	-0.582431924466308	-0.340802460322416	2.33853608650826
0.8884	19.6340667724609	0.731956132294203	-0.118828003956787	-0.697105696699423	-0.0341698596546773	0.0209027217343889	1.90326577120377
0.9392	20.608056640625	0.0943505812366671	-1.06182395531054	-0.673272370702168	-0.975254143198316	-0.00274202554707625	2.18349508933677
0.9292	20.6855682373047	0.715196048838353	0.261283755344966	-1.53515036145198	1.96725988442424	0.372061728954279	1.95092893512376
0.9521	20.5152404785156	0.294896949824233	-1.07939827402154	-0.586720694363272	-0.960545859012259	-0.116468231928273	2.14650365423725
0.9187	20.5415237426758	0	0.079720313872323	-0.056565138176089	0.0296928165624497	0.039497300492485	0.00753843707081847
0.9236	20.6128677368164	0.0865740335375618	-1.16108268866165	-0.728677254257669	-0.849400607811369	-0.0166437695506193	2.26455181538869
0.9258	20.5471633911133	-0.0258353446580577	-0.782683855940881	-1.27523912062679	0.269066208686598	-0.293312908425823	2.20439463432966
0.9228	20.6140625	-0.0338894443992687	-1.48132739294299	-1.2401015299805	-0.738452450606407	-0.451007468072161	2.79129904624319
0.9147	20.5399673461914	-0.384399993858319	-0.987749321747179	0.424558818771019	-1.90842100715739	-0.378256115122569	0.337878808361058
0.8158	19.041716003418	1.32953924948275	0.276117485090421	0.66949700649927	1.20097849063469	0.807970972415983	-0.87934059834919
0.8089	19.116552734375	-0.0541930289633907	-1.85908926243235	-1.36316512730294	-1.56688495562799	-1.07854334826331	3.03769672006999
0.8058	19.3530563354492	0.446878947191951	0.0225649095949074	-0.588390217043039	0.603402095898659	0.189155333308124	0.443855102766281
0.8043	19.3579864501953	0.754522084424733	0.826623671486324	-1.12348858581512	1.49692393223634	0.709808743066841	0.31272815844163
0.8112	19.0418182373047	0.0329814760452097	0.46012100543197	-0.691603746186889	0.879584699490163	0.329822989788503	0.148824962032483
0.8047	19.077522277832	-0.68515028678902	-0.921352554306477	0.0565384478241422	-0.978247769147942	-0.95530154216751	0.392926551445283
0.8036	19.2048965454102	0.792446144962681	-0.881229718540576	-1.20546246360809	-0.0363751308006413	-0.233595761701953	2.42764686680325
0.8019	19.3163421630859	0.771493745678723	-0.582830150466954	0.0172440079773584	0.405105320253737	-0.0250026589016521	0.033336162574281
0.7937	19.2622299194336	0.722427606707399	-1.46347042623955	-0.432412428040557	-0.834522209135041	-1.0129684147362	2.30693625950826
0.7942	19.2375503540039	-0.989304590629132	0.809150142814632	0.19971390156402	0.684840088469465	-0.0743313753816819	-1.68080216071342
0.7976	19.0290344238281	-0.860705809832471	-0.142401000082627	0.0287050156851038	-0.79732387817455	-0.0335738528905287	-0.039680424155085
0.7935	19.1076721191406	0.627661591723735	0.412195527413112	-0.0650714659277637	0.724471076281843	0.234447036231093	-0.00355382015702288
0.7932	19.1219329833984	0.807342707368857	-1.12737800401166	-0.717979270606765	-0.890499231161694	-0.419467654770667	2.27751158323736
0.7765	19.0188247680664	1.67912832922168	-0.454531584206114	-0.209500683635496	-0.0950764751181218	0.269443300196283	1.55597769014031
0.7706	19.0876800537109	-0.0323225745269279	0.707069831115902	-0.558334248368324	0.908973802137222	0.308305019354988	0.0654928311651872
0.7895	19.1038726806641	0.991163076904913	-1.75421742145795	-1.83646985163653	-1.51818054296365	-1.21621581119393	4.75308842945244
0.7886	19.0635238647461	0.516977536726231	-0.198191897888418	-2.179024933832	-0.177452083185309	-0.812397417291273	2.9389340646791
0.772	19.0110366821289	0.426875825116988	0.269568010221087	-0.379551790751491	0.917461644064392	0.161593313792878	0.0977729341908216
0.7769	19.2246109008789	0.944409411494923	0.204042386381141	-0.836466033990273	-0.217419891805713	0.0686082387861089	1.82120871188017
0.7798	19.1154510498047	1.0907279147098	0.680256887443518	-0.317036444651685	0.591068663374509	0.661395505856106	-0.246220107577171
0.7697	19.1298934936523	1.89253310046161	-1.28791287379309	-2.62946045381295	0.00311557685775885	-0.771858862081977	4.9161081027473
0.7836	19.1418106079102	2.07403322149692	-0.16343770729398	-1.42912961616155	0.780325414848345	0.354690298592705	2.14407459374052
0.8176	18.978498840332	1.09067802466759	-0.766680262356952	-0.960323915132405	-0.463764796067805	0.0566602029349735	2.28454569841642
0.7854	19.1210433959961	-1.84400431767042	-0.266635755943238	0.328003827528578	-0.335061889537825	-0.845194346543445	-1.49340241896823
0.7791	19.0789657592773	-0.304957143901371	-0.396113752272981	-0.786588783665773	0.166192176574044	-0.49319206413356	0.727825640439896
0.7569	19.1387420654297	0.0840487600767236	-1.09592148595871	-1.98498328580422	-0.658200238621672	-1.42817709722933	3.24955346902403
0.8546	19.9650161743164	-0.869111847414054	-0.955056409527916	0.939052878625788	-0.267529992384975	-0.19629921918931	-1.35286738282223
0.863	20.0809494018555	-0.613432678240721	-0.654728087493687	-0.336785032077706	-0.736471049676662	-0.491932828490977	0.394896469137057
0.8225	19.7366714477539	-1.23743248202471	0.34396265051662	0.951331595198115	0.0242786217397266	-0.596615290357657	-2.20183791324118
0.8133	19.5558151245117	-1.95762875133678	-0.035369214267961	0.226781084271443	-0.297197377878089	-0.988640234951729	-1.51966131588872
0.7509	20.0179794311523	0.902037532990559	-1.33149400189426	-0.689691052774014	-0.750721923649713	-0.638012924278864	2.30812367980863
0.7938	19.7807052612305	-0.687314077589939	-1.65132705125057	0.517902226218885	-1.66663662425573	-0.597943566510756	0.304986033278275
0.827	19.8183258056641	1.4223573969956	-0.248325694449596	-0.510097156012583	-0.341881814470847	0.323576447381652	1.70865121716005
0.8443	19.9604888916016	-0.686216695925427	0.357856800285819	0.861789200332907	-0.378040262228519	-0.128530437407822	-1.97141140512057
0.8544	19.9510147094727	-0.229874942851271	1.10282348352436	0.824912538508894	0.984577537253788	0.330508181429438	-2.23095183408363
0.8574	20.0055572509766	-0.703804062684002	1.33654923010287	1.08688480461374	1.08830732699638	0.255602043194502	-2.48884199215334
0.868	20.1552932739258	0.264505162288387	-2.63552108082866	-0.705377624167103	-2.01775335864573	-0.628556988099687	3.08373293890779
0.8669	20.1172286987305	0.285855495809163	-0.516539276607434	0.340287849179554	0.156603868550952	0.288864341459128	-0.164310267624898
0.8232	19.8768493652344	0.984467142373388	-0.726233011816768	-1.13359888738848	-0.015771718045005	-0.147076032162552	2.3079941692822
0.818	19.8846206665039	1.00448154804912	-0.346646738366321	-0.597723303825205	-0.097830861152671	0.0382213658027704	1.71376431639368
0.7892	19.6823623657227	0.544771984496283	-0.872769443477273	-1.66505865933593	0.300433590209692	-0.396641016780903	2.4907536999317
0.7396	19.874836730957	0.0697932880541488	0.852446243032979	-1.11298161889369	0.909673342006581	0.0468238543587259	0.0847508587045782
0.8317	19.9531204223633	-1.22841839787567	0.922042038752122	0.123086343862832	1.07496909951068	-0.199394569817964	-1.849160131584
0.7769	19.8059387207031	0.737550474460095	0.762074007558226	0.343622168235767	0.463825939347709	0.68634935547183	-0.511655008092571
0.7528	19.8239700317383	0.649948874970351	0.297216028376192	0.0569228049358916	0.623250605280622	0.648888269799779	-0.261276659456845
0.8085	19.7469772338867	0.482547039975837	-1.21335928645264	-1.0580343571306	-0.840184596057091	-0.34198277285574	2.41472468370758
0.7636	19.8764297485352	0.314077663903221	-0.919330073088248	-1.01448767865393	-0.729215241852396	-0.621981819727589	2.51247670203434
0.7994	19.8805953979492	1.50606438996989	-0.0676345328976136	-0.26546958647273	-0.0751656518809689	0.587172153373766	1.48453532283334
0.8051	20.0806259155273	-0.300388431642264	-1.25320233456033	-0.00801404215890753	-0.873541337970142	-0.602661902297619	0.829632018114105
0.8006	20.0214004516602	-0.260574790530498	1.43966821718968	0.46363912895077	1.72769412077248	0.501865730953848	-2.1867576207587
0.7666	19.8753601074219	0.991155569877058	-1.12838480099459	-0.525995537598351	0.112258011154186	0.0461319855313713	0.603597453513988
0.7416	19.8156539916992	0.762781974530384	-1.08498946154598	-0.652638956953086	-0.768616250860612	-0.286776519710205	2.09613803504252
0.7612	19.8085800170898	2.01970631314006	-0.501285981871467	-1.06112988573332	-0.283956325606957	0.429449373755761	3.39207104648084
0.7761	20.1402389526367	0.799277936026861	-2.01149256132983	-0.721741776323152	-1.79442407939999	-0.943431442686136	2.8564959592297
0.7587	20.13154296875	-0.0901575783370745	0.726094833218395	-0.413468813681979	1.02448769976147	0.126919107653789	-0.335026799902598
0.7857	17.8444259643555	1.5299266537672	-0.308545393227044	-1.39124280109874	0.841861652422449	-0.231186483699368	2.51265626787353
0.7812	17.7916534423828	0.112266410595738	1.85313289160022	-0.167841471188504	2.13651761575465	0.760693723753245	-0.769338182709604
0.7871	17.8176055908203	0.101486440732662	-0.0184419072411785	0.453479150292107	0.135627351236704	-0.0671610166426883	-0.193709944796063
0.7774	17.7984069824219	0.942604387408456	-0.801647809103841	-1.11549186198191	0.161950647916846	-0.180531791203427	2.45973419000716
0.7703	17.811930847168	-0.284532554934874	-0.776447274917221	-0.0834120593424584	-0.814691469683052	-0.652822322708516	0.620414212769282
0.7692	17.7705368041992	0.961349115598396	-0.270746264637686	-0.375095688361285	0.682515554823039	-0.0923187734222433	0.525354071092647
0.767	17.5896743774414	0.342363717016639	-0.151303953877378	0.356997560293036	0.0179151962098654	0.271839033868752	-0.144305636993333
0.7513	17.65908203125	0	-1.02218665851107	0.0904427909487966	-1.1835205046285	-0.473342753537696	0.489105188036458
0.7701	19.1483840942383	1.30557965497883	-1.72033891317356	-1.83410079732562	-1.69632720091526	-1.10912831522094	4.64749517845614
0.7505	18.7639129638672	0.841006742414196	-0.224357474773096	0.459259684060346	-0.294516205887456	0.237397982729019	-0.06624391225062
0.7656	19.0003143310547	0.0400636165394707	0.0941525181732245	-0.255109174628779	-0.823903822752559	-0.502454576237951	1.65635039353418
0.7595	18.8728851318359	1.65527027246299	-0.661663134572057	-1.55820710108713	0.948835733765977	-0.173553627195788	2.49193267721679
0.7609	18.8349273681641	0.108349364256778	-1.73477219992422	-1.31482401741803	-1.65517446234419	-1.0633953168564	2.94828360464889
0.7666	18.9297790527344	-0.965406009215311	1.3669491415081	-0.130672371010636	0.839894420705003	-0.105383558594866	-1.76408222452357
0.7742	19.0085494995117	-0.0628508878833921	-0.487114479325498	0.253086298411863	-0.970109251557285	-0.37470360542841	0.203495270028983
0.7603	19.1125671386719	0.234988706543595	-1.07536833457145	-0.777918763154236	-1.78271215049593	-0.962740464522046	2.41317253164106
0.7404	19.1228408813477	1.11693502491305	-1.90946489352932	-1.99081610691577	-1.63796555709583	-1.21178802207122	4.85157626534418
0.7309	19.1915710449219	-0.229342275976146	-0.808764143950893	0.614913798811693	-0.920982329432022	0.108768553315769	-0.105705770755476
0.7519	18.8889694213867	0.950961482396773	-0.350690487149843	-1.34610814045828	0.0727428892137207	-0.534609392847608	2.36848695873858
0.7326	19.0685424804688	1.57845543655839	-0.199223474317165	-1.46088296687358	0.651587787589724	0.244393847925479	2.27155641178417
0.716	19.2425476074219	-0.31407766390322	-1.81218565490741	-1.35159786511393	-1.48132490457822	-1.18605377583843	3.11529709786313
0.7206	19.1761016845703	-0.168347723668928	-0.904704146416174	-1.00999790577669	0.277998485750893	-0.643196577491351	1.02473070437415
0.7279	18.7686294555664	1.77368198771532	-1.57590847796476	-2.29776348625554	-0.766714344977352	-0.931379837570579	4.78617029748994
0.7271	18.7833099365234	-0.402708006524783	-0.0216432496497327	-0.997433154648279	-0.167144281829385	-0.727793378985947	0.916736405420753
0.7114	18.9726638793945	1.21828677123861	-1.0646403515307	-1.38925230581476	-0.0470235145510373	-0.25868161490836	2.65806568491015
0.7015	19.1770858764648	1.19405544270007	-0.545982813336041	-0.907712249509484	-0.35909861259465	0.17001001034879	2.13631316527781
0.702	19.0942535400391	-0.351939800442461	0.117163194623596	-0.994926795795651	0.749751082656719	-0.0372758791937102	0.391121827467635
0.7	19.097477722168	0.0840487600767236	-1.09635713578476	-1.86845747855377	-0.71227539423705	-1.21130317795731	3.10519468780141
0.7067	18.8955383300781	1.17304325268089	-0.950339448900646	-1.25877142182352	0.0207084633487384	-0.330792398808114	2.52403702045412
0.8839	19.4741287231445	1.13174350277923	-0.700361569825543	-0.307524041518726	-0.030005953721574	-0.0299700548937681	1.60998148626741
0.8712	19.4902008056641	1.23111744656003	0.142537771045671	-2.30009745252692	-0.586032494912254	-0.415784331951312	4.22907017861735
0.8611	19.5029296875	-0.0598627123356285	-0.82119356909988	-1.29320087438225	-0.80129454708268	-0.874859777664747	2.66404516710304
0.8585	19.350520324707	1.26437777265517	-1.46825041238556	-2.18476885369561	-0.934847853149559	-1.23656513367127	4.74270376189035
0.8426	19.4705917358398	0.742691117309393	-0.0528895272272322	0.617814905884446	-0.186322678226476	0.300525093054313	-0.365448041128083
0.8715	19.5095336914063	0.658701585185129	-1.83729513433626	-1.91790023423771	-1.70452860135493	-1.07762941931457	4.66004052125457
0.868	19.3629455566406	1.05085949659286	-0.801294674976232	-1.03494308504459	-0.0189369466607373	-0.287224218278296	2.35046630779996
0.8531	19.4022811889648	1.22370605190309	-0.467788608368102	-0.533399281422538	-0.348777052525417	0.255473406327394	1.82556983894656
0.8434	19.4666000366211	2.00059020562781	-0.804763836933546	-2.14419228982694	-0.270167867040305	-0.269735759466546	4.22554367435321
0.8311	19.4611511230469	0.462481052212581	-1.8752453542722	-1.78286716399063	-1.75807836185215	-1.10447491790922	4.57142130054367
0.8684	19.5595275878906	-1.22139979247963	0.314896483545699	-0.571512616046809	-0.249186304193643	-0.120278816708404	-0.115368978473874
0.8402	19.4352340698242	0.358900236698294	-1.48370456173918	-0.704816543271952	-1.16652251996307	-0.752791393629171	2.19912167136165
0.8365	19.4277404785156	-1.54548325144802	-1.36208930306272	-0.99116208307373	-1.35537860728689	-1.35636537871943	1.20182859157578
0.836	19.2957412719727	0.460029942879729	-2.41958406281069	-0.548073568745221	-1.78749162140999	-0.970795192400168	3.07851842113002
0.8341	19.5764907836914	-0.260598392359425	-0.488317971610261	-1.00217118282296	0.127042822022315	-0.571027472975796	0.788663997152389
0.846	19.3738693237305	1.57845543655839	-1.0030460085358	-1.20146832144493	0.37532074338443	-0.136936574041484	2.16062817399259
0.8744	19.4997497558594	1.69552311611282	-1.39643985891344	-1.60707146784672	-1.07477373262861	-0.540368172692426	4.37600949539672
0.8744	19.4997497558594	1.16354734766613	-0.553048661407621	-0.790651666011926	-0.390596676444101	0.00969060520348952	2.1555580740416
0.8583	19.6251358032227	1.1435643600646	0.168045789096416	-0.47031943736223	0.77596159227128	0.61104982200648	1.53435652586319
0.8839	19.4741287231445	1.26437777265517	-0.548880647199367	-0.553955564392924	0.24452821691675	0.105994734848865	1.54068602656117
0.8875	19.5025177001953	0.66134528926986	1.29967903325213	0.261158108278575	0.662538699305264	0.267594454211747	-0.195026303399055
0.8901	19.4639556884766	0.628044865481014	-0.409863979305616	-2.27615233786181	-1.14470381654843	-0.790270576127901	4.28470272944005
0.8096	19.285920715332	-0.156657708136622	-0.185475991903927	-1.28545302708225	0.897915502784403	-0.441945483654256	0.793399146002674
0.8153	19.7840377807617	-0.602462045398224	-0.738439798667553	-0.469733245427382	-0.617208257803892	-0.715277979928075	0.518024864627631
0.8376	19.7647415161133	0.628155327806441	-1.76031394845291	-1.84062212978429	-1.41009235109229	-1.56416181448857	4.82348096473052
0.8153	19.7847991943359	0.627005158059818	-1.8056987141683	-1.8934106282848	-1.3028295420508	-1.46126371660581	4.6920345869737
0.8104	19.6840209960938	0.419065371812634	-0.871896063600435	-1.0692526663314	-0.376607569524184	-0.00996214895293579	2.23289637296374
0.8108	19.5000778198242	-0.0956003817106592	-1.59931727214821	-1.58643670986528	-0.71028772452976	-1.43649646220803	3.14018435339279
0.8029	19.4227935791016	-0.225802108135969	-1.91491618855717	-1.58692380282596	-1.61633452683871	-1.16303908804243	3.13854560836569
0.8054	19.3518646240234	-0.0136179196579351	-1.52551949436748	-0.727885575449544	-1.70097473646141	-0.585337478747719	2.3417229561302
0.801	19.2397079467773	0.474335361141009	-0.841566611995788	-1.15111901199424	-1.00863382895367	-0.809671290340627	2.64412287736184
0.7984	19.3083084106445	0.829205579364466	0.213427820301092	-1.14491657786252	-0.223564163849106	-0.255684200344101	1.99878032823115
0.8085	19.3844039916992	0.194584255417222	-1.28325105716433	-0.942648308944206	-0.902025353781635	-0.65380117744561	2.46641640056112
0.8069	19.6019241333008	0.216528640269708	-1.68847176392396	-1.47889776386442	-1.15546516333029	-0.873396256976944	3.06567908083113
0.8098	19.5755783081055	0.749792736506121	-1.64387161488604	-1.88617272286423	-1.61102919790764	-1.42158136346604	4.67767571600756
0.7994	19.2737457275391	-0.398242723170801	-1.76345064836741	-1.21408614113406	-1.8083787499322	-1.25928551967196	2.91971542127858
0.7849	19.3386276245117	0.195061207745727	-1.35047473429709	-0.355790079715196	-1.80772907885192	-0.621921925896763	2.30616800255869
0.7813	19.5590759277344	0.202044555746334	-0.259547367643721	-0.243792588329641	0.0275707494597746	-0.0141639427272222	0.242048331932836
0.7713	19.4707916259766	-0.226341443555001	-0.207016247636112	-1.34835230152179	0.881337530802421	-0.43253901269594	0.772202970802201
0.825	19.0510620117188	0.358143904223548	0.740732062235781	-0.55903070566088	0.860542763962136	-0.0443745099839753	0.167993910323236
0.8137	19.6108749389648	1.52911580043816	-0.568939881856188	-0.329686487738364	-0.194048826196823	0.388594137523988	1.8115490754059
0.8204	20.0987030029297	-0.649197327603009	-0.948391208839748	-1.35366375379866	0.0496242524740023	-0.865855670909927	1.34162762192815
0.8188	20.0708587646484	-0.318038511764952	-1.00385533600946	-0.0282032523253155	-0.442678436476928	-0.170127027456726	0.729324435840364
0.8189	20.0052886962891	-1.43787060710365	-0.977371482344942	-1.32953727382083	-0.728371055500041	-0.892049995259538	1.44566126927904
0.792	19.7717971801758	1.18400349203867	-0.87325326904111	-1.1479836147206	0.120227450303095	-0.0232798672124368	2.37084522062903
0.8187	20.0916915893555	0.367801902948631	-2.1717015599941	-1.37409271724626	-1.76162915680878	-0.83733849721167	3.15239717786748
0.8063	20.1167465209961	1.34174943050991	-1.98477916811565	-1.84523645551603	-1.96070344497029	-0.511242197626858	4.7748261091119
0.7666	19.8892959594727	0.342551995924497	-1.65782116752889	-1.67658755742161	-0.753812243950081	-1.0742307972828	3.10085553541472
0.7439	20.1805191040039	1.14552665990888	0.405348325677231	0.764808146462387	0.769900895202625	0.916816487059936	-0.644298898331725
0.731	20.1513000488281	0.523366671859675	-0.216809999120108	0.332940203365859	-0.0479890049751865	0.0643976066231589	0.0229204486653423
0.76	19.9610168457031	0.195226551156934	-1.57718265508487	-1.78844914321758	-0.656045247181174	-0.924048730840305	3.13498982947336
0.7731	19.7763137817383	1.98089389749752	-1.29631552703761	-1.24480632692066	-0.412354921608426	-0.0493799834437902	2.79951009355949
0.7637	19.8486297607422	-1.12831651590871	0.664292336828908	-0.66037344849541	0.305985145003673	-0.328539016745244	0.0717802284437266
0.7311	19.7871826171875	0.231750700937083	-1.91896131796225	-1.10575176530918	-1.16850622912235	-0.937559703029355	2.80891129530857
0.7553	19.7273513793945	0.227343670372597	-1.61291768744078	-1.61384493856479	-0.654953784849545	-0.669514939914821	2.93052715138202
0.751	19.8364624023437	1.2623941663825	0.940475945517542	0.0726827100636599	1.69057947069578	0.744931794684778	-0.380561849188616
0.8097	19.9198928833008	0.696606710273744	-0.986012316733374	-0.646228087849435	-0.793522697500355	-0.168604441307851	2.20580461904528
0.8052	19.882453918457	1.84400431767042	-0.040706440043798	-0.457957995887231	0.228583311024094	0.907468452889572	1.63666389040272
0.8447	19.3734786987305	0.671663560896326	-0.553971635432702	-2.17151445138229	-0.888657984632351	-0.726911501143589	3.9183087097737
0.8339	19.2745986938477	0.396195349799549	-1.68722682761419	-1.58765162246484	-0.939121867851933	-1.0048993346633	3.04873987946498
0.8256	19.4095626831055	-0.645735910295215	0.711838942142268	1.11331888726763	0.395902008531843	0.808900574507447	-2.41576336632417
0.8236	19.3659103393555	0.67113330798198	-0.517840326715798	-1.52021929001367	-0.0876231011447267	-0.700717871789069	2.52523041007133
0.8248	19.2884994506836	1.60262519873086	-1.35886612718217	-1.52721653290702	-0.984048279005032	-0.493723615264986	4.26231031829608
0.8261	19.3142440795898	-0.58702812775065	-1.80208367765075	-1.36450747867454	-1.61043039474285	-1.00023910384673	2.86329209752992
0.7967	19.2860733032227	0.546020156791405	-1.2369063109744	-0.859553683511787	-0.91905406602049	-0.399811698106068	2.42911072066556
0.8261	19.2133941650391	0.406662942085161	-1.11528178285397	-0.770543354795003	-0.783902429369766	-0.461812058526403	2.2261303645802
0.8119	19.3993286132813	0.788629717274324	0.810276481782127	0.538933889970562	0.725554363764367	0.804431913811406	-0.798275405647299
0.818	19.1407073974609	0.47730317475929	-1.59867517698093	-1.80524490103379	-0.664186390669068	-1.02373140737927	3.12818840444572
0.8203	19.1251571655273	0.371465287414424	-0.525759680534037	-0.275424109601119	-0.183381975069211	-0.388447825697916	0.484532050597585
0.8127	19.1746109008789	0.20289987282301	0.479456900458136	-1.27999147894072	1.93177893269214	-0.0689960067096573	0.427634806355408
0.7972	19.3575531005859	-0.468448753935043	0.380269492734865	0.049448122137471	0.89283993542872	0.321224376345352	-1.790096648451
0.8034	19.3498397827148	1.22259496775435	-1.13525346876151	-1.54017212226155	-0.953786746391505	-0.251554503574217	3.85826401221007
0.8033	18.963606262207	-0.400085060985002	0.579773407326813	-0.13896604864412	0.0156763167663955	-0.288643839932454	-0.0220200404357769
0.7943	19.2009338378906	-1.23867193805941	0.00386314899794563	1.04280455197926	-0.594770769832495	-0.779836533898431	-1.8053218353183
0.8268	19.1978439331055	-1.14552665990888	0.384504681351913	0.240868822265582	0.0755898351301565	-0.353160364087093	-1.55134637986903
0.799	19.1344711303711	0.303565607693857	-0.556218085951832	-0.954111204932673	-0.907868772708965	-0.629755830073241	2.28639289661781
0.794	19.2999984741211	-0.801552318937214	-0.365217088898398	0.692901221860645	0.147095818741913	0.0292148544137942	-1.67024518779716
0.797	19.1785186767578	-0.69608285930147	-1.45880834255995	-1.66225777132754	-1.78751489878785	-1.61538343226116	3.18882273842107
0.7908	19.2195022583008	0.296946753867113	-1.02254033400829	-1.33696935265398	-0.463056039103976	-1.04749731801966	2.61085729225619
0.8075	19.1208038330078	1.11067209938991	-1.40028735135359	-1.80855045028007	0.364233095972484	-0.653976888123346	3.03196140893219
0.8063	19.2497955322266	0.595261053131448	0.284652550921351	0.140356916802683	-0.00292745957754237	0.285205913219248	-0.174618556137484
0.7902	19.2046035766602	-0.307585157953712	-0.410337599474655	-0.777401588611764	0.190099993097346	-0.617553099825771	0.758564936302923
0.7856	19.1135559082031	0.369579917125214	-1.3111399240136	-2.14920270238802	0.109522238479367	-0.703057390000603	3.1368145010974
0.7792	19.3142196655273	-0.0827034590589333	-0.18325525020477	-1.30883261421287	0.95672280599731	-0.407010805719385	0.837387320349126
0.7727	19.2040954589844	-0.900716156939723	0.168312290709752	0.00879048317904852	1.01614605762726	0.185580904329596	-1.59592318420384
0.7712	19.046516418457	0.101044457571046	1.68905898062782	1.1116759951	1.55222424416547	1.33335961707816	-2.78632351455146
0.8154	19.2612426757813	0.822982819814269	-1.71502935494036	-1.76284757692452	-1.75919547878488	-1.35293807324258	4.74603419977421
0.8246	19.2320907592773	-0.137886199968134	-1.42925167797773	-1.23273515908674	-1.37354195391969	-1.36096380423325	2.89212656672346
0.8268	19.4007766723633	0.893538865507267	-1.92853551360987	-1.90973942228718	-1.72079583922613	-1.26013370516412	4.89030208653565
0.8335	19.3528091430664	-0.314077663903221	-0.0803692852852997	1.03220716850767	-0.234691687706752	0.429289009034719	-1.9475137015919
0.6878	18.7914443969727	0.798855050668797	-0.462079312647426	-1.23927144221783	-0.00571133362813037	-0.642991226509062	2.42706356693921
0.6319	18.6582153320313	0.260473725024935	0.232622051480388	-0.443230998932921	0.827179942971131	0.144633470258021	0.14635413396351
0.6924	18.6507583618164	-1.04034976943481	1.80574704260056	2.28745368791196	0.817072399500656	0.733052869208398	-4.79761693607513
0.6601	18.4090728759766	0.314077663903221	-1.59059312371248	-1.73487864059789	-0.700413024393266	-1.03033877852465	3.16037033627808
0.6895	18.6131652832031	0.384399993858319	-0.143113556846963	-0.133306336128165	0.510073788949247	0.509175027124106	0.0236614674653999
0.6702	18.8423767089844	0.69847765776154	-0.10053680039553	-1.0844102271484	-0.323197468335019	-0.273088346971635	2.12577635911309
0.6638	18.7852615356445	-0.000661373644826213	-0.100615010436573	-0.0268135072552074	-0.0309973201931795	-0.149269479460466	0.100413558527503
0.6539	18.7687026977539	-0.84878816613368	-0.706623343539358	0.312308467890388	-0.629414864848002	-0.673667984076748	0.274817943534698
0.6644	18.515705871582	-0.0840487600767236	0.978262425116865	1.83506831515683	0.773350191363709	1.32495168533151	-3.06530627876416
0.6645	18.5206848144531	0.879977778796848	0.495633878327942	0.325023853774774	0.68227638537478	0.796558911860674	-0.420326681051405
0.6672	18.5287124633789	0.563930295618207	0.149087656799589	0.116654889425501	-0.0235234016633159	-0.107943178518613	-0.111703047051752
0.6601	18.4144348144531	-0.565900114893627	-1.39160029529484	-1.62649711942431	-1.70466693436636	-1.84207246186429	3.19109980059905
0.6378	18.7119934082031	-0.64717796987363	-0.284958795171582	-0.764910299744991	0.614696759125529	-0.335491243382174	0.443129611915874
0.6438	18.5009613037109	-0.430363831966733	-0.572847110586916	0.142969914981483	-0.609634842297328	-0.758915193796248	0.238581903335786
0.6464	18.705451965332	1.77368198771532	-1.6284043463783	-2.38208614600531	-0.884719733729818	-0.911810315248871	4.92270777801971
0.6416	18.4905532836914	0.384399993858319	-0.176277362504406	-0.266026141099219	0.960291993528524	0.292113018241799	0.0426250364651022
0.7001	18.6006698608398	0.276678434065292	-0.219227422702266	-0.248733093936248	-0.082984577785074	0.11637900917275	0.270274492806968
0.6261	18.6964981079102	0.384399993858319	-0.113501285771176	-0.80054145586603	0.588007339059324	0.232386221979924	0.456946728634025
0.7164	18.3951065063477	3.06333781212605	-0.431372029152237	-0.945962976375119	-0.31966815275544	0.545751608198495	3.52325060323022
0.7192	18.2298599243164	-0.495577784938529	-0.555943504050007	-0.853675590747852	0.10069340886759	-0.706160483507705	0.830106886734864
0.7052	19.7674133300781	0.38153624678147	-1.17078002687963	-0.341796973817692	0.0770025179990337	0.0965782690276043	0.501232624219389
0.7071	19.7388198852539	-0.170489382723514	-1.69778858010476	-1.34230388400235	-1.55697564853856	-1.16946045565446	2.96994221263084
0.6993	19.7222183227539	0.893704208918473	-1.06537526650222	-0.654925926759642	-0.825342352713117	-0.242979815950602	2.21455671538385
0.6894	19.8111175537109	-0.501797341147371	-0.513828046650966	-1.00151724438955	0.0641668573116101	-0.708741935507969	0.928168037006839
0.6719	19.9071304321289	0.390104242369394	0.117918797239263	-0.589475348114214	0.758357461378127	0.0996723052201908	0.321202827768796
0.6861	19.6966613769531	0.0708364531707419	-0.613548138469958	0.172335533161635	-0.0213672015380905	0.15737272523911	0.0444408952263959
0.7117	19.8616470336914	1.52691865240934	-0.472349333492864	-0.532693060311191	-0.0694156571161249	0.339397513145681	1.77846609189734
0.6919	19.6496536254883	2.66807539762948	-0.525651355435402	-0.908400984455064	-0.281552107552571	0.464745657076692	3.45675783813733
0.6907	19.6726013183594	0.251574998911141	-1.64358649265329	-1.66904468560899	-0.757331014969453	-1.05466448743636	3.0722351068161
0.6929	19.7983154296875	1.19405544270007	-0.805728636461279	-1.12878536491174	0.0704466233737765	-0.189585304252863	2.34348562054939
0.7306	19.9150482177734	-0.177961878398977	-1.95721200703582	-1.39643488429971	-1.37638358571181	-1.07416279205473	2.8837395050766
0.6779	19.8212463378906	0.501282033449605	-1.74927863601953	-1.7486387115388	-0.671299403674381	-0.942481428144421	3.21380733554024
0.6776	20.0343048095703	2.07419856490812	-0.114827481375112	-0.621222201285812	0.775314043400094	0.593985900006324	1.718219415497
0.6817	19.8480392456055	0.783067150675898	0.333535054784291	-0.966115242038214	0.130903414167479	0.00761093574897909	1.8696407436967
0.881	20.2135055541992	0.768799987716638	1.42720406274325	-0.092683810613252	1.20514467866474	0.984839857909379	-0.564793046794295
0.8816	20.2545593261719	-0.477226557576982	-1.54538790092779	-0.72814791116822	-1.89967659875808	-0.477816213274233	2.56709899497876
0.8746	20.2138458251953	0.0485585621889944	-0.248596007946074	-0.145315735520708	-0.14831097242066	-0.128914503813904	0.37244269655125
0.8705	20.148454284668	0.661413197685465	-0.279180942532712	-0.991483003654117	-0.288996479520334	0.0742619237093238	2.05806159166913
0.876	20.1092849731445	-0.691817366330907	-0.641163662229068	-0.324079911105286	-0.613054017209564	-0.504724463193545	0.319538459387687
0.8858	20.1629974365234	0.516453615183668	-0.536586690722423	-0.479289843677674	-0.196186513715069	0.619428868087103	1.21932776333102
0.8659	19.9485229492188	-0.196591107246535	-0.31201508997707	-0.196272875690272	0.15012759379321	-0.277178449776811	0.14045284734225
0.8578	19.9072326660156	0.412686046971739	-0.744972603272859	0.0175984474943674	-0.52600600706755	-0.0202157391312343	0.773525265622174
0.8682	20.0560241699219	-1.46739316027874	-1.81534167177194	-0.930422178541078	-1.52431311038527	-1.23867796248293	1.19386984903347
0.831	20.1449661254883	-0.462458393499077	-0.818291983426785	-0.576030969840067	-0.68648649010861	-0.821100235586175	0.942036293175361
0.831	20.0525207519531	-0.300566552557669	-1.27614978696907	-0.468689254574539	-0.332682011884411	-0.814701993057948	0.654674844900285
0.8788	20.1740692138672	0.9886053727189	-0.923332178516904	-0.87003158530251	-0.227432399400757	0.0536665181163786	2.1913891162019
0.8334	19.9388488769531	1.47350203878587	-0.580391275791223	-0.352358951588054	-0.231756359533771	0.270930814935916	1.81710978454898
0.8555	19.7982315063477	0.44209143861246	-2.27091933729467	-0.556515255306291	-1.67371043762353	-0.634604646648398	2.93525327783453
0.8863	20.2026016235352	0.950300108751947	-0.00294959595158784	-0.300050004068507	0.337527018287861	0.776498487557158	1.03660848138305
0.8875	20.178840637207	0.59404217613256	-1.10589618780867	-0.971700439082974	-0.537129238289946	-0.345703085408664	2.26305105028519
0.835	19.9124435424805	2.36315012369397	-0.169997550247816	-0.135438111217369	0.249725353022444	0.393431762769626	1.49709562386215
0.8494	19.7695709228516	0.0813434415041579	-1.63030938066213	-2.16712396327037	-1.65198314616003	-0.755312605436026	4.41506458136911
0.8676	20.0325912475586	1.2790475313424	-1.66267817918848	-0.777374409175705	-1.389972320791	-0.22326001227697	2.366800265124
0.8717	20.0591064453125	-0.13172663750819	-2.22802836221435	-0.984318375080619	-1.91362043898089	-0.502132187577461	2.86441609093746
0.8789	20.1783950805664	0.295266602264783	-1.27257163888139	-0.458093517582891	-1.01135000060249	-0.237548396681236	2.07576956149696
0.8837	20.1861434936523	1.49440667648166	-1.4861213438701	-1.33763461751213	-1.07423292086349	-0.221503776517717	4.02312390573405
0.8628	20.0276306152344	0.265548881112033	0.228122784836107	-0.852622586468065	0.171586683127696	0.830438677414041	1.78288171745485
0.8837	20.1628219604492	-0.121606602474113	-1.44497174741182	-0.943528099520658	-1.01004909537538	-0.265219943798054	2.36640536949701
0.8835	20.1713653564453	0.314077663903221	-1.2395391852316	-0.703084990827901	-0.936638342238457	-0.128036925729083	2.20783620448084
0.8321	19.7589553833008	1.92032754823166	0.213302934217789	-0.454350319835756	0.72101468600633	0.760125275934023	1.59847022532242
0.8566	19.8456878662109	1.01777708336454	0.358578869954267	0.34078713865025	0.258676978338721	0.241031045765725	-0.229613710839408
0.8667	20.0027587890625	-0.526164984589354	-0.778751277999532	-0.407934576533625	-0.880053910154867	-0.788292956792173	1.02600945101027
0.8379	19.8552627563477	-0.985962083069204	0.399463250654404	0.0602989299057498	0.487375294311455	-0.654791249963684	-1.45417377052804
0.8139	19.8190612792969	1.03641758546207	-0.389508487586843	-1.00242889719866	0.790797999823067	-0.00398370788059799	0.756742653949507
0.8043	19.7776885986328	0.136627294863146	-1.33839527375166	-1.48032005526753	-1.21617815993169	-0.487599334809172	2.86462248136973
0.8041	19.8335372924805	0.430997047632911	-0.869045844304181	-0.517435472612562	-0.717992622923973	-0.184837123606812	1.95684793749
0.8401	19.8013748168945	-1.37591914335338	-1.49758294468357	-0.5649750922755	-1.36755560199306	-1.0958535132764	0.784584347205718
0.7873	19.8137069702148	0.579626545015253	-0.383808769571588	-0.937273793675461	-0.778276305412304	-0.629828086432881	2.494083352592
0.7212	18.5704742431641	-1.13119983991551	0.0956581570560461	0.591699682200806	0.112541064617034	-0.187536212147463	-1.43185591033211
0.7207	18.777375793457	1.389281993857	-1.67906970321094	-1.85689576449212	-1.59856225133549	-1.15574425814002	4.77906973030054
0.7174	18.5234954833984	-0.471181112988779	-0.347616837485026	-0.769452289870024	0.120948968136057	-0.641430072581467	0.680719461529126
0.7074	18.535009765625	-0.300516577192802	-1.33547800675695	-1.53871923568441	-1.5872142259749	-1.54411826695932	3.02516361645382
0.7208	18.2647567749023	1.08287765161986	0.397266123402467	-1.53572973925467	1.06878721069873	0.0451199882785669	2.0714803125042
0.6907	18.346028137207	1.19405544270007	-0.654662230212899	-1.0591738879053	-0.462473128816595	0.0325603173042754	2.31336603488503
0.7096	18.3564544677734	-1.4596043238121	0.916811665670056	0.574358409923351	1.15022703540245	0.413058532384228	-2.32404745362886
0.7051	18.6377456665039	-1.14059557857588	-1.65172845462265	-0.0312239574045977	-1.50476024098063	-1.44638368574836	0.783787188840238
0.6898	18.4358093261719	-1.26437777265517	-1.37680524658806	-0.686119579323848	-1.25362352364548	-1.53505682224387	1.19986899921908
0.7176	18.4459716796875	0.0727531556058408	-0.360270092989548	-1.33183281936695	-0.761545677225656	-1.12234488719148	2.65542384568529
0.6935	18.5542083740234	-0.28768750861278	-0.954655815413403	-1.7628269042776	-0.674180437122345	-1.53516659285014	3.04012212557094
0.6945	18.3629165649414	0.305799447297166	-1.13575712526763	-1.90931220087797	-0.738594219215694	-1.19596987823546	3.17146878711448
0.6982	18.3342849731445	1.00977907953973	1.26144875297448	1.76129546907015	0.42305057310786	1.09200438023872	-2.93829420310044
0.6861	18.466389465332	0.349554824469657	-0.820930435335184	-1.17292359069798	-0.941188580547719	-0.636518843061134	2.59008734536505
0.6703	18.8107131958008	-0.495577784938529	0.0659684941944601	-1.12987365145496	0.119191943563243	-0.578380752654286	0.709713944855011
0.6332	18.4884689331055	-0.195226551156934	0.910222493493471	0.609239024073621	1.8109749585962	1.08790636760469	-2.32443357725691
0.6278	18.5975357055664	-0.495577784938529	-0.647862594916462	-1.14656733864928	0.143148036345404	-0.520426490799643	1.00575009434554
0.7088	19.8927978515625	1.07529737326931	-0.479932209883129	0.0738594468435737	0.766558627000592	0.809380013473282	-0.16653633881676
0.7259	19.7802993774414	0.238945403570617	0.984047641883728	-1.17616355769172	0.861357561617747	0.107149965545321	0.274720936205515
0.7302	19.7932891845703	2.61954661483829	-1.18672620781537	-2.59337610932976	0.00705963581377117	-0.544877944456006	4.94893212393465
0.6834	19.9086547851563	0.62516200322057	0.638264445346607	-0.705979333381954	1.66478477110252	0.34814915385979	0.0360524525853068
0.5618	6.49675674438477	2.08565321743288	0.306470402176484	-1.2153496511117	2.45603500101296	0.159832070009295	2.11165191679796
0.7203	20.0830352783203	0.967475304521419	-2.03728574666912	-1.98980190735093	-1.79902170525068	-1.06862825352713	5.10999936741255
0.7119	19.8939041137695	0.0402314711429151	-0.338313837056655	-0.302594983678908	-0.127375372008325	-0.0751849608445466	0.401678957710544
0.7064	19.918083190918	-0.495577784938529	0.19046676798422	-0.284916474212371	0.0714493014752798	-0.401466974892113	0.259139250299776
0.7211	19.9091217041016	2.46026900485917	0.0835963492778915	0.028079017829439	0.575257392025384	1.12360404502541	1.29288547234079
0.689	19.7764236450195	1.34842653273189	-0.629783963766809	-1.72916044792202	0.921141246202304	-0.00306617605812209	2.5087639641232
0.7064	19.918083190918	-0.495743128349736	-0.59244639803819	-1.10565572081009	0.104516487678149	-0.644216761116566	0.915245914692652
0.7064	19.918083190918	0.0363588063689428	-0.714812685000801	-0.008106599053748	-0.0102723237046852	0.247573996800748	0.119749451227499
0.6903	20.0123397827148	0.987881581691341	0.185557360044799	-1.20655837771948	0.0524564325959465	-0.0456860523054457	2.20140162800474
0.6756	18.5625152587891	-0.580287918660079	0.510955173080657	1.03993279458489	0.897505599270029	0.715647051565141	-2.36294731298712
0.6662	18.5197250366211	-0.0883607970359115	-0.151433434016518	-1.32744562990915	1.00743867999511	-0.28095191304014	0.844485232886185
0.6719	18.5182174682617	0.0745240620649876	0.629378679165457	-0.0160819957910483	0.00931892790930244	-0.153466800104269	-0.166892122320074
0.6857	18.2309677124023	0.0765676886051132	0.887423435414424	-0.440199832755057	0.940121682207533	-0.0599909242446012	-0.0569311419520577
0.6866	18.1543884277344	0.299126850934452	0.266927382332822	-0.415052363145439	0.963685568379159	0.157382176537573	0.0850877975741007
0.647	18.7194610595703	0.992085938208724	1.37888661152084	0.223002530896453	1.18262967904569	1.7474396611588	-1.0346451972755
0.6661	18.3726318359375	0.599434819602727	0.392224829654664	-1.65756412646611	0.556005122008018	0.253762316044348	2.15590036667171
0.6492	18.6682998657227	0.307000163359354	0.385995148056532	0.0330151598698249	0.81868755910986	1.09465726970504	-0.521165767514481
0.6463	18.6630722045898	0.495577784938529	1.09214244190698	-0.865453822748723	0.694233277768086	0.468494865184957	0.19015060576232
0.6517	18.4935668945313	-0.495577784938529	0.269163199047812	-0.166767562998626	0.0481090544405491	-0.32754336851446	0.180267062127376
1.1385	7.01589508056641	0.0407294568525617	0.963714875939656	-0.586565265846228	2.92848977053873	0.954035797368715	-0.427096450398467
1.979	19.3650253295898	0.0327761343681442	-2.27966593602869	-1.04874748199602	-0.994286906502589	-0.271602232709822	1.59313877893403
0.818	11.869660949707	-0.0623046496654569	-0.0648628774359554	-0.0424573368687894	1.3880416539627	-0.281223716418051	-0.177938672778682
0.7132	9.15709533691406	-2.2632066641983	0.460597153345439	0.94519749015787	0.633778961965572	0.117619063499943	-2.98947812855513
0.9634	13.2520629882813	0.41446915089407	0.364685580347918	-0.380971889126844	1.13784357117577	0.264852673108826	0.0361869722532795
1.973	19.8966934204102	-1.00043794551417	-2.02968683310235	0.297606242820647	0.393330651165561	-0.893013663239603	0.368379299233239
1.973	19.8966934204102	0.521413918807224	0.476878389797143	0.186654597234211	0.360066407324698	0.74346176594794	-0.352057020547226
1.973	19.8966934204102	-0.594581666951965	-1.57223936406304	-0.393912960921052	-0.0532154190518274	-0.09067393854143	0.627811046150191
1.1839	8.1883544921875	-2.05272799399609	0.124222569133093	0.93308633015048	1.57672480654132	0.099511200713364	-2.90263716324117
1.973	19.8966934204102	0.248734249698173	0.433387899081664	0.475945406936551	-0.277258977227851	0.169397862475605	-0.275664668228021
0.895	13.3870712280273	1.50170930707757	0.0806388841480995	0.327149158833707	-0.0367242374174642	0.613181979256012	1.13368871261412
1.979	19.3650253295898	-0.594076020495223	-2.35528777248777	-0.25073685030455	-0.849024252797312	-0.256818358449406	0.89101737187355
0.9387	10.3522552490234	0.152759327830126	0.37793654193229	1.68936982886347	0.388106612231224	0.600842777591793	-1.19317032881779
0.7962	11.6179779052734	-0.0810334153951747	-0.0840048388938205	-0.213588036095578	0.108531339900656	0.172438701726797	0.0868622346804839
0.9314	11.2754867553711	0.0881704810548711	-0.287203831382477	0.149850748110733	-1.48866214428832	-0.277805744688806	-0.920327635312153
0.8092	14.9370498657227	-1.23164258420068	-0.904114681791259	-0.732988705317922	-0.975506481866739	-0.687030894252328	0.739790257315407
0.8569	14.472053527832	0.639299757384758	0.291445778379948	-1.03612020484706	0.014314197894001	0.017883916345997	1.77066975790013
0.7932	13.2413040161133	0.68166097982723	-0.801665698157103	0.359793579728944	-0.221467123216957	0.0379312019901515	0.110323042231959
1.973	19.8966934204102	-0.953198184910865	-0.306717008697709	0.151174649048543	-0.182007525380983	-0.826485189912282	-0.102155038896705
1.979	19.3650253295898	-0.953138712852434	-0.743740664836003	-0.602697914470909	-0.772302761126189	-0.115433152901285	0.377455469416017
0.8388	13.5849548339844	-0.0427006513986022	-0.884030723052915	-0.317303245535005	-0.750797442343909	-0.601638144907732	0.701921924820803
0.8609	14.5363998413086	0.170129904470707	-1.93555032489923	-1.65006520819615	-1.30831061093111	-0.768437757946388	2.0572055883245
1.979	19.3650253295898	-1.44396557990887	-1.45651890408955	0.280325003407534	-0.347724165645743	-0.924295780730999	0.0746815515985171
1.2696	10.3505561828613	0.567773347797528	-0.872207496655743	0.27854752038084	-0.176224003050749	-0.248002323003483	0.88127711617463
0.9026	12.0850051879883	-0.206448499659156	0.029603518891798	0.215500729695309	0.0875781664857696	-0.0548178248448121	-0.214790063667247
0.9585	11.1851280212402	-0.232734222399063	-0.768728809032466	-0.370186813670497	-0.710213747975203	-0.467676369041121	0.631782766308636
0.9196	12.4782402038574	0.690610162535705	-1.04880957761435	-1.07247482275341	-0.617468066955699	-0.135233328852145	1.28430260471361
0.9235	12.4068725585938	-0.367920386318795	2.14226771628939	0.774860613135039	1.63700233197752	0.535456476008326	-3.17540160024933
1.0305	13.945442199707	0.226648372839182	1.54280919378357	0.236451248909104	0.891461405536871	0.0237949525288392	-0.863237379028417
0.9962	13.4635925292969	0.0640006426194311	-2.00419390773964	-0.138897893265133	-1.83374351256348	-0.94766388445304	1.28679295309548
0.8704	13.6131103515625	1.29188964219213	-0.864340180469353	0.227403450964566	0.0659560282703023	-0.359453963272553	0.579702036842027
0.8926	12.6373718261719	-0.108484033118125	1.75413171972387	-0.416447535530268	1.10832217031497	-0.103499274637248	-0.0170897034084736
1.0362	13.4275939941406	0	-0.583293328818597	-0.334820280409462	-0.0645721837838709	-0.0591092512286558	0.652896698340454
0.9623	14.3936080932617	-0.432394276046707	-1.16176789560957	-1.13599263531051	0.60886340020929	-0.832978602423315	1.32151290129157
1.0067	14.1407745361328	-0.805668859850685	-0.585501351712521	-0.212172255997231	-0.445718140809386	-0.755213597834726	0.34502607517235
0.9044	12.8852661132813	1.27810420277679	-0.743888680691356	-1.35394099781701	0.269756043218865	0.391896446176009	3.54599396967543
0.8899	13.1962249755859	0.175036559308457	0.787810936593329	1.57787576646157	1.50981502589801	0.527220888550164	-1.42611741222919
1.0303	13.6887802124023	0.671686171163116	-0.285258411837664	0.134460076939769	0.449020244150425	0.176028291933047	0.158053820553183
0.9498	12.5016220092773	0.75498604376623	-0.871465712223267	1.40016539858505	-0.100849692775304	0.184658743959382	-0.43827249769873
0.9594	13.5105606079102	0.730659027905879	-0.675256564755642	0.241720560822278	0.241461018008219	-0.229476050702065	0.263213492601119
0.9597	13.3279052734375	0.565900114893628	-0.50282068974019	0.625214417988199	-0.28354219323937	0.302897260907845	-0.467972753080596
1.034	13.7096862792969	-0.419712487972367	-0.654210072629082	-0.24970734083496	-1.48821389350042	-1.00507310014708	0.660492374216927
1.0252	14.2528869628906	0.829356440002879	-0.0223594355254779	-0.244474527570625	1.21010598443058	-0.229998334202061	0.508021736548987
0.9455	13.6297988891602	-0.360878737945837	-0.0959214628629144	1.06850080883848	0.460176527896392	-0.00817751768560759	-1.91714350024786
0.6677	19.472314453125	0.909573127522639	0.123078184842439	-1.11594180240191	0.167307751366076	-0.294285777950754	2.03805893389789
0.8616	19.5866317749023	-0.384399993858319	-0.812258375608676	-0.574135673370163	-0.791201923219485	-0.484417955440107	0.813104285623041
0.8926	19.4093139648438	0.600954462090134	-0.474718464606317	-1.02174844785171	-1.26933559881032	-0.58597759692361	2.3295064888963
0.6458	19.1757553100586	0.0865740335375618	0.244196766121284	-0.563913046052371	1.71029142748242	0.220309893889665	-0.0861154179750021
0.6668	18.8187652587891	2.34137747313699	-0.659481732407513	-0.109630664925852	-0.0928561010312049	0.946481221170449	1.47289745183984
0.6605	19.036750793457	0.300364480425507	-0.19848838377109	-2.13802562255136	-0.0793042034412444	-0.849206505426271	2.82515294583793
0.6504	18.8277587890625	-0.773258861748357	-0.783194905841302	-0.426680136047879	-0.776405167881545	-0.914900144426233	0.72985743322814
0.6434	19.3535400390625	-0.7438133759393	-0.694448239906091	-0.40587851163129	-0.617144304295614	-0.9562332705945	0.684452393527293
0.7923	19.625358581543	-0.696899268951527	-1.12876110385813	-1.50237955757881	-1.44090627789977	-1.4732126711185	2.79241361045329
0.7504	19.6086776733398	0.627769707839038	-1.72420768288076	-1.24926701929192	-0.996119021663654	-0.688327253175979	2.81693238245654
0.7236	19.7876602172852	0.118411715252327	-1.80956784045209	-0.647280359268978	-1.21324062071756	-0.773957476501681	2.33285944073042
0.7066	19.7578475952148	0.820226471349838	-0.257904068328896	-1.25612015793813	0.0299121767362978	0.250161440174735	2.09620409920722
0.696	19.4984237670898	0.314077663903221	-1.61161920682094	-1.74825616989626	-0.644401123374108	-1.0930205909089	3.15895738660286
0.6928	19.7492248535156	-0.471346456399986	-0.459655773314244	-0.848959583554348	0.188151774663647	-0.560954304447866	0.669099352312653
0.7783	18.1884841918945	0.680238084814943	1.15215664195961	0.313507767224447	1.93830301492057	0.647077228411758	-0.749955072128642
0.7524	18.3582260131836	-0.794078039472199	-0.0674166419872642	0.159791295675417	-0.794049543636817	-0.619013807318187	0.260267385260767
0.7557	18.3953353881836	0.125349939671006	-1.21349552145571	-0.317328339201517	-1.66137339897431	-0.639896423880282	2.15939592010507
0.7868	18.0658966064453	-0.388327631622345	-0.286406959152592	0.44395319617484	-0.862218862027328	-0.252612350794773	-0.118808867539213
0.7029	18.5410232543945	1.11347312626105	0.435865940211497	0.747959294797029	0.721674089781005	1.17647893457107	-0.6793676341601
0.7717	18.5090118408203	-0.11818425129174	-1.8176212654569	-1.36315433317476	-1.65040654152593	-1.22321173800615	3.16833278249245
0.772	18.3409088134766	1.07454295630896	-0.943086695894994	-0.355289423729033	-0.625742831265449	-0.38205965059178	2.10272992551252
0.7628	18.4036834716797	-0.531981060758986	-1.24825679086377	-1.49842605952106	-1.50499076225306	-1.4348577314272	2.9107338224588
0.7519	18.4670013427734	-0.591839540294015	-0.768705837153123	-0.0341256032040104	-0.820138391941132	-0.238650588212724	0.29849978151241
0.6768	18.787385559082	0.722708986300083	-1.24745318552363	-2.14329008594838	0.198639174859658	-0.797132671245104	3.13845681160689
0.6632	19.0944152832031	-1.11172847973393	0.940912290707161	0.224465884334185	0.423451822101784	0.223493429748667	-1.80726994666296
0.6653	18.9744354248047	1.19405544270007	-1.045541222589	-1.26972379110456	-0.28144299987201	0.0311702740263181	2.2544659591975
0.7092	18.7623947143555	1.54998110453711	-1.1087705640377	-1.50960294468387	0.0215591512981872	-0.226775278635585	2.78109024438184
0.711	18.6697814941406	0.879977778796848	0.127909810412895	0.334189232713457	0.543018253540262	0.903424254152526	-0.491800667196685
0.9085	20.5097290039063	0.160727676516857	-0.305542881691585	-0.193628554953881	-0.117622661707047	0.0237083379097396	0.351109900734374
0.909	20.3296783447266	-0.118316612143487	0.144108105740939	-0.874067691512689	0.174323247561831	-0.157242236194539	0.526709284268955
0.9052	20.3645706176758	0.314077663903221	-1.09196966075116	-0.671447316305815	-0.797305346997119	-0.105143415435265	2.15860982124281
0.8967	20.3456481933594	0.648368219811258	-1.75069408408238	-0.0209720966539264	-1.09561515930351	-0.00834040507926903	2.02524472124514
0.7988	18.6988098144531	-0.391281943657271	-1.10268892772861	-0.284744138503963	-0.735027833275397	-0.426472403772439	0.669484385277325
0.7939	18.6580657958984	0.198631031071417	0.429422299484494	0.882288915078974	-0.104671884299351	0.68838104727796	-0.895091016728303
0.7857	18.9472091674805	-0.497646757473452	-0.496213786371877	-1.03927481798982	0.119350902792405	-0.467556983052719	0.820419204045412
0.7822	18.6876388549805	0.55764558903917	-1.35194877028264	-1.47378902876497	-1.18104236523918	-0.596916259161585	2.91432558482068
0.7626	18.8488647460938	0.273222202778109	0.514456818406748	-0.287154404413604	0.97350464925456	0.214622922723775	-0.215917965812489
0.6259	18.8035293579102	0.510655100502135	1.32873792578496	-0.397809064411177	1.44740731244883	1.0520785771354	-0.55961931908603
0.6779	19.4446823120117	-0.893704208918473	-1.14243594696651	-0.902822574863957	-0.265562830650408	-1.35513050039976	1.03626486332072
0.6853	19.416471862793	1.0353930525803	-0.332838858066211	-1.32838314943745	0.0243386093339568	-0.56369245650855	2.45261107742577
0.6731	19.6925216674805	0.227343670372597	-1.61621718386271	-1.77719458185166	-0.674911862328527	-0.949986696802776	3.04785317919878
0.6708	19.3736633300781	0.136164402857548	-0.47601713415258	0.331994460768728	0.0144817950945459	0.150829316881343	-0.142599511369645
0.6758	19.3872344970703	0.384399993858319	0.791385166486282	-0.169605412106111	0.613774322828325	0.540651684465251	-0.327338878171473
0.6495	19.6976196289063	1.00278296311371	0.824595578455507	-1.90664398337188	0.958373461732012	-0.00893108687386901	2.30603800619547
0.8644	19.4638519287109	0.0476521729833334	-1.18458677625757	-1.18809251541638	-1.10205643020898	-0.464732529014548	2.5157010718175
0.8776	19.5328262329102	0.618377062042413	-1.58360374152081	-1.92213631106752	-1.75609747304368	-0.620537542534424	4.46161543579632
0.8688	20.1633377075195	0.0408554611251115	-0.327949850804936	0.351899332481476	0.0371582103632607	0.292979411594152	-0.222075676759845
0.841	20.0385284423828	-0.80981909637536	-1.438825474195	-0.299067681459741	-1.49875582075603	-1.37926936063143	1.06638704117988
0.864	19.9106506347656	-0.302639240598898	-0.715345519767088	-0.177192669390545	-0.382545495086128	-0.774714323665967	0.344838184587423
0.5757	19.5171310424805	0.314077663903221	-0.51406213043073	-1.58111322411461	0.059876942761914	-0.415011245834139	2.49892666097148
0.884	20.3798919677734	-0.950300108751947	-1.48930829216009	0.59133520708972	-1.73556879235936	-0.685584948983409	0.388240976840421
0.8875	20.5323745727539	-1.10373729060118	0.0133090137804056	1.32046629075429	0.309428892532087	0.0960226672576507	-2.19338462488409
0.8901	20.4605712890625	0.181500121035309	-0.378204566355934	-0.431650506428205	0.0349087299674692	0.0404434143378278	0.456190909380129
0.8681	20.3386306762695	-0.359471878193677	-0.60692393570906	-0.966835579148435	0.116728358371742	-0.451146772885474	0.720974317337255
0.8703	20.288330078125	0.195226551156934	-2.24132552249316	-0.953946846155491	-1.55674810371124	-0.726365457528421	2.86128911296298
0.8864	20.2311264038086	0.964026538873572	-0.0194516681353584	-1.1087531692874	0.0415965981690418	0.283034742737817	2.01359791054887
0.7803	18.7576263427734	-0.132334932084364	-0.456611832728694	-0.766997944546918	0.375242521103274	-0.364792894748796	0.672441775585834
0.7639	18.5981643676758	0.0901256621389077	-1.88058123093362	-1.50405781821554	-1.64760248177488	-1.28595676878326	3.11645036928906
0.7688	18.7864822387695	-0.483796072701499	0.644077742497557	0.489899800007826	-0.110506690126445	0.00340301469285409	-0.436839265494555
0.7551	18.845458984375	0.140560762531903	-1.19945919843123	-0.771403532364534	-1.37165001383749	-1.50407837953488	2.60054903762425
0.7671	20.2566757202148	0.544959339615366	-2.21642680551748	-0.827412777817313	-1.83996012337105	-0.541357533850102	2.91693926926094
0.7616	20.0316787719727	-0.698477657761539	-0.335182964159634	-1.05354945326764	0.0878858823747644	-0.265501503947857	0.9507386932824
0.7463	20.2975891113281	-1.57845543655839	0.138739145679691	1.30779641115844	-0.416298829020497	-0.307439489847378	-2.35923748667883
0.726	20.0995910644531	-1.30523323378028	0.714976030417523	-0.188069513287901	1.00368575929735	-0.171909137630167	-1.50879439916495
0.8157	20.1930816650391	0.795929018720125	-1.26772021112989	-0.856043121953194	-0.945973538974591	-0.139579081932326	2.3037022634291
0.7205	19.8740875244141	1.7599555575937	-1.63855587917446	-2.3285287711373	-0.977485492545348	-0.514061194236898	4.95052453634663
0.778	19.6155868530273	0.256190197823566	-0.185200984130299	-0.211862323384162	-0.0890057221980416	0.124784210510095	0.258045075871419
0.7763	19.6432739257813	-0.226963663367469	-0.337813283378288	-0.671334035170304	-0.00590109655143617	-0.758665946264666	0.837271923865166
0.7741	19.2750289916992	-0.530566759570198	-0.480237836414058	-0.953653561624115	0.127341835593033	-0.684738445288996	0.800700313352476
0.7551	19.5777130126953	0.384399993858319	0.0798849112450289	-0.444545288294461	1.06614915340629	-0.263581911866384	0.0781233063300788
0.7638	19.2092163085938	-0.351923041599956	-1.88331578120051	-1.33286881135462	-1.6226999736656	-1.35097596127015	3.08294111791118
0.7267	19.7436416625977	-0.167378709484831	-1.48415305281315	-1.8229540747018	-0.605456673182394	-1.37727413923119	3.17399627893423
0.722	19.4202697753906	-0.871877480167133	0.620018849228658	0.645754874364984	0.584824229250452	0.564399988879851	-2.10701983267744
0.7004	19.5216857910156	0.69847765776154	-1.09374645879706	-1.79858434593855	-0.339797786028147	-0.482882577642615	2.99593130069112
0.7626	19.0544036865234	-0.879977778796848	-0.862987443697076	-0.839022763411361	-0.326780106189524	-1.1638748624595	0.934134397825347
0.8927	19.4146926879883	0.676393862746185	-0.523168643052925	1.00051032325231	-0.0478453346670075	0.103365233800639	-0.163789971185114
0.9495	20.5277877807617	0.0420285301635496	-0.484020751983016	-1.00222842685051	-0.76784291609314	-0.201126554495037	1.99708507031848
0.9184	20.1617538452148	0.494172192162442	-1.62094142727247	-1.12207350565471	-1.14627577431707	0.1428748421775	3.3104901047356
0.8892	19.2384353637695	0.550673630447286	0.754332554152258	1.37956656760822	0.855889931850248	0.304622635454783	-2.05608593577873
0.9202	20.1572250366211	0.212669715944697	-1.90935381146209	-1.26988885491451	-0.971535736511228	-0.570170565254635	2.633615089873
0.9357	20.3317901611328	0.179992617021529	-0.393214391601717	-0.256964277529332	0.356714616940673	-0.10377856354706	0.351147915359257
0.9343	20.5895156860352	0.272303206829011	0.391530112188207	-1.39732394379796	0.0143451887353964	-0.0947302995364566	1.98431636426336
0.9247	20.5971374511719	1.01255532166476	-0.731949018258667	-1.34937407266927	-0.365970749749646	-0.195121621215264	2.6170363816933
0.8044	19.3439147949219	0.879977778796848	0.652581152885153	0.301095501480056	0.55118101906288	0.877200708040299	-0.412659055944161
0.8024	19.0367309570313	-0.973545419993814	0.809471963136839	-0.0322597385702561	0.888687269920528	-0.173097126493934	-1.51145720435606
0.8007	19.1851776123047	0.489011972839274	-1.65536392337909	-1.60683898405241	-1.02288037933815	-0.892527785177201	3.1462692900503
0.7946	19.10458984375	2.26355552414278	-0.628279348535832	-0.622730758679911	0.541334512897323	0.887653237829074	1.63588496029423
0.8142	19.5148223876953	0.118411715252327	-1.48720714616078	-1.71499888860379	-0.782546420450427	-0.942325904721457	3.01880027157501
0.8581	19.9576385498047	-0.97315189377071	-0.670935230080375	-0.671480411868008	-0.989364777699108	-0.288950695432141	0.885267105214783
0.872	20.1556655883789	0.052569103603996	-0.0910133645208802	-0.333775681975319	0.193208671015839	-0.361239045413324	0.379934441512991
0.7411	19.7797485351563	0.0427110847385535	-1.59188467760801	-1.82753001357879	-0.709423751387158	-1.009482404532	3.04937433937009
0.8613	19.9702423095703	-0.0205488464279801	-0.446079099139728	-0.116042622977431	0.0375705150445909	-0.654447149851957	0.0663306093284799
0.79	20.0683547973633	-0.34317838781148	-0.0248369711206502	-0.0917595074026482	0.00733473934211282	-0.134004101744173	0.100816806176038
0.7639	19.9741973876953	-0.181500121035309	0.700501784071912	-0.722861847350832	-0.190877496469133	-0.0731429669564083	0.200157775556993
0.8778	20.1357192993164	1.26731552056261	0.642721443397025	-0.0483573640223751	0.500604095283831	0.813265796709128	1.05765828005106
0.7672	17.5793853759766	-0.0984643911940305	0.385187472317939	0.857086063949783	0.756856702785921	0.616163950669106	-2.09712687945556
0.7489	19.0058242797852	-0.00507660142074118	-0.239605850577194	-1.14738815464168	0.706223313032481	-0.278163071436495	0.821656238002394
0.7535	18.8673431396484	0.165167347388838	0.982454449335316	-0.518318635303676	0.801789519019418	-0.0662134352573464	0.0494098281157287
0.732	18.7393249511719	-0.172674534749208	-0.466497865778833	-0.291644645768265	-1.26430011463141	-0.579328649089668	0.644488629954291
0.713	19.0153060913086	-0.855746450258305	-0.925791283519664	-0.773686865083854	-0.229752069955393	-0.934495976181806	0.846897584160599
0.7073	18.8604858398438	0.786885365331548	-1.76019623792256	-1.57711821375488	-0.933286076069149	-0.663602285931027	3.15763017609291
0.8662	19.4321701049805	0.321311588075337	-1.64406124090428	-1.71884530777515	-0.66413497164363	-1.17167165570835	3.04423305965292
0.8716	19.5218048095703	0.443844214745829	0.740492436910441	0.311313270331448	0.863103329115885	0.835890636351447	-0.857832287111502
0.841	19.4618087768555	-0.237262827998614	0.563243683105147	0.842000636167638	0.700025259325449	0.908485648561493	-2.07348301087864
0.8548	19.4508148193359	0.107129063718449	-0.941727389093689	-1.88869837117743	-0.670927454009985	-0.456225788708167	2.86995874373163
0.8376	19.7647415161133	-0.270638455595024	-0.51679697168872	-1.651738347143	-0.922299703939132	-0.950615980207389	2.74997282294302
0.8188	19.7130477905273	0.0564514538821979	-1.22393468518808	0.497124575100881	-0.464052289805839	0.0907201234398693	-0.183397265421718
0.8028	19.4467742919922	-0.683644921634517	-1.22224149843964	-0.318674835746623	-0.809107714424142	-0.511454341532928	0.718542535208304
0.8118	19.9043121337891	0.667983388299092	-1.04705662645914	-0.754367234139902	-1.12413967212191	-0.274459420993479	2.34768066185903
0.8082	20.0931716918945	1.17212845786938	-0.315755998615564	-0.652077741534915	-0.458047166041169	0.265179698923837	1.93199943586155
0.7627	19.951838684082	0.684203566134795	0.599660443136604	-1.83566199455155	-0.120685061592474	0.134641355459514	1.80856749215843
0.743	20.0322784423828	-0.495577784938529	-0.0499186405353872	-0.475422839850025	-0.375957993525238	-0.212805026927828	0.379906560249607
0.7861	19.8954406738281	0.145125599342885	-2.31341871812987	-1.35916872595236	-1.78367396454077	-0.7672938123714	3.11157143726453
0.77	19.8754318237305	0.80965544884175	-1.33439404044929	-1.14314268704613	-0.394196341854093	-0.716553705763031	2.50415229544221
0.8435	19.4406799316406	-0.158720017185901	-0.158125098441489	-0.962945120157281	0.434709312705912	-0.290821503413659	0.789273812481975
0.8276	19.1931701660156	1.27417656501277	-1.60878845895472	-2.20909787118166	-0.797001010469042	-1.25927252844147	4.86147598977996
0.8233	19.3217727661133	-0.425208405063019	-1.84814693857189	-1.41258846876875	-1.51692931447748	-1.05872269538078	2.9211278892258
0.8203	19.1251571655273	0.793970381715066	0.383489731364914	-0.82939434651444	0.0349946848024167	0.222343161187944	1.78227435214056
0.7984	19.1548187255859	-0.670084210798092	-1.17989777635274	-0.715653199124724	-0.229126017065059	-1.01654422324238	0.965723434359436
0.7929	19.2204238891602	-1.06279529211308	-0.419888128321979	-0.633451922106081	-0.240012974745494	-0.853805122537967	0.503152569945752
0.7715	19.0454620361328	-0.359951083775215	0.191232762981419	0.0193945876590915	-0.316150706027222	-0.320348099678424	0.255943505675948
0.84	19.2324508666992	1.38547225102322	1.49585605572915	0.509815559457075	1.25313735170764	1.23608541128249	-1.07235620954771
0.6548	18.6615707397461	0.0675638700130352	0.079877702540472	-0.530829769046303	-0.429943185910134	-0.180820032032381	0.568875395191651
0.6576	18.5869323730469	1.66180535073981	-0.531401440980252	-0.532555377441703	-0.0930575755118591	0.321118073150011	1.85214265091618
0.6619	18.5886077880859	0.314077663903221	-1.31685212171972	-1.64539779647927	-0.748877408490212	-0.910436649766838	2.81462884530138
0.6454	18.6718124389648	-1.07520432995378	0.199332276602033	0.0525752960806706	1.00151817058608	0.251780632237847	-1.61066163089906
0.6412	18.5693862915039	-0.608577954251184	0.56435806023672	-0.534991663920623	1.38702590851081	-0.434809442176859	0.131667907414059
0.7307	18.2772186279297	0.197158280173531	-1.26619662015873	-0.806165387168888	-0.819301330049796	-0.139511190083954	2.34676299788319
0.6897	19.7590682983398	0.179488253313066	0.91753429055951	-1.13611660052442	0.672203642557094	-0.0680713857057484	0.385669452779448
0.6903	19.7143753051758	0.503925914501479	-0.617561024288593	-1.9099409615896	-0.147475505169545	-0.646377341683581	2.88498257237358
0.6862	19.8383163452148	0.522068534566395	-1.42585653004243	-1.67388718333527	-0.629806150962579	-1.01406518165129	3.0290601342169
0.8857	20.2031387329102	-0.25578555838438	0.119999650016686	1.28696237081211	-0.011319726508772	-0.358001727122065	-1.50076593673571
0.8413	19.8601928710938	0.266926456447924	-0.0639785059374303	-0.45807161257581	-0.331550040204829	-0.155920735988516	0.54364231181267
0.8509	19.8952667236328	1.70008459185835	0.337171799678414	1.01134346472525	0.691302048703687	0.738064686389007	-0.45769692060848
0.8438	19.779508972168	0.447049002147341	-1.36298659684612	-1.1892998434036	-0.880047546970323	-0.275934742368832	2.67249882682929
0.8342	19.8455459594727	0.603857873553796	-0.294478687172747	-1.32152597245497	-0.0333099297469569	-0.180211345983709	1.73760933783233
0.8766	20.1720825195313	0.953293433337817	-0.0995186589583759	-1.1470296708321	0.448501379302585	-0.215290908474423	1.84790976502697
0.7239	18.657341003418	1.6896332276386	-0.516144456026334	-0.345242015421577	-0.0999402210016782	0.300002643248362	1.72834049158222
0.732	19.8262649536133	0.692976261870774	-0.733607476519169	-1.72758802680524	-1.00838274359358	-0.300217946996744	2.69731368803417
0.7133	19.9328750610352	0.611873017978757	-1.78828435114681	-1.85173871326395	-0.848677337755056	-0.850188443172866	3.26590153428882
0.7055	19.8241638183594	0.336894657947519	-0.907612161726147	-1.45102264576195	-0.870251742922415	-0.753973943560725	2.59096193827562
0.672	18.2932739257813	-0.545310020336822	-1.28490894268526	-1.89019334814271	-0.783737757643635	-1.2672374082624	3.16891228329565
1.1968	9.59303283691406	1.35611033597611	-0.695275971682483	-1.43076307275374	-0.0601140458067277	-0.189697994468118	2.83441616771721
0.5896	7.16715545654297	2.6886231926609	-0.452811398608878	0.291524320685627	-0.0711939792391593	-0.631716930688798	2.25609501285628
0.7789	13.08154296875	-1.67691982775242	-0.762237315545044	0.173648828422261	-1.86104315897364	-0.370545876893099	-0.270389593287764
0.8645	12.3883590698242	0	-0.436629554446489	-0.156165955646566	-0.586176413465637	-0.602350124839551	0.451072668816609
1.0703	10.1156700134277	0.18293328197997	-0.81068029360466	-0.80562151512647	-1.37193320055937	-0.129288366050053	2.30186565960757
1.1066	9.65701446533203	-0.188290226933317	0.0509299525416869	-0.621639574315414	-0.669878098697632	-0.065608322505243	0.4877538910257
1.1327	9.6604606628418	0	-0.114411486568921	-0.182693238232051	0.173088034976858	0.0563898992309648	0.0852457720112829
1.1155	10.241227722168	-0.354271751383506	-0.28969323083108	-0.41153649700768	0.391849533668017	0.289945425996888	0.107218077937671
0.7938	7.39249038696289	0.364729554173235	0.181514107483661	0.0708327222848432	-0.921127404586829	-0.24842794050382	0.293670349388179
0.7682	7.43057479858399	-0.384399993858319	-1.32776672651993	0.16553423692848	0.293049885994605	-0.028202476848192	0.245397077894095
0.8823	5.24953384399414	0.568063292617484	1.43462386118159	-1.71738073472429	2.41396806557934	0.203056141126467	1.24839851240439
0.8326	7.74987716674805	-2.48010215346519	-0.531768089559049	1.22000174005455	1.09990472327891	0.00868494871687897	-2.96849812523878
0.8844	6.92565078735352	1.3208535668037	1.33948905342845	-0.603472395092816	0.944275239554119	0.261704926539791	0.48414170820854
0.8777	6.67339248657227	0.589993624643415	0.46096199425506	-0.181152886481958	0.290332662097485	0.145129366813061	-0.123223953712428
0.7839	7.97482070922852	-0.0703223299550985	0.5439856922559	0.567678869656882	0.226094618937261	-0.298516249687467	-0.684121180968412
0.8479	6.2255615234375	0.694176895971198	0.722742302112037	-0.357756047655143	0.57955192451448	0.273128295112257	0.0100534093732998
0.9149	5.53536109924316	0.312633251123098	0.57691716922927	-0.313788237661109	-0.20034846934414	-0.0251553511355387	0.432445368244697
0.8591	6.75372085571289	1.29472629039689	0.8704561717617	-0.742650391291461	0.0612917964347763	0.126682242222843	0.70707142672396
0.9604	4.37511863708496	-0.233081394461519	1.21241430368431	0.0922207149553179	1.35538324490487	0.159999064503157	-0.785906300873614
0.8702	6.5465934753418	0.250160185978483	2.26573985980479	-0.47486007598328	2.29841889607708	0.38184801858026	-1.15133551748611
0.9063	6.40556030273438	0.482634645582074	1.67787373349889	-0.433093140481061	1.73997027968288	0.415156241514289	-0.374389375807181
0.818	8.08701553344727	0.21058069956243	-1.20319591768444	-2.28331798618033	-1.56022370326726	-0.13760726036982	4.5838502891702
0.8623	5.73445243835449	0.0131020395382139	0.589020021589496	-2.13294798963625	-0.394662559889663	-0.865113794321156	2.54216856140134
0.812	8.4775764465332	0.38134084517232	-0.981691287281898	0.506506194111945	1.14130771424907	0.227703865722142	-0.068952482429367
0.8019	7.69385070800781	-1.09822236073859	1.63131426446292	2.92067867574069	0.673120732859737	0.766056216948394	-5.28569735822422
0.8916	5.18924407958984	0.517759290612285	3.65816890806835	0.529260691834399	0.743008654724289	0.530230558753224	-2.48743700330468
0.9344	5.28139457702637	0.906944652626896	0.802801571821791	-0.0708606412298089	-0.214884443219402	0.520469732262669	0.191328173046474
0.8207	5.8166202545166	-0.465221794766507	1.60719468386926	1.23576361108177	0.648651451837338	0.633078794337077	-2.71681725662442
0.8888	5.43869781494141	0.569259919310217	0.912652247421266	-0.686420684893328	1.41564582261577	0.484658006251735	0.0788047447464182
0.8596	7.00610885620117	-0.678597064938131	-1.84086549663691	0.480524740598832	-1.86121676594496	-0.26220576558053	0.393745614020151
0.8897	5.96717910766602	-0.0110604416281561	1.30550483808851	0.842316961586842	-0.292102162822724	0.279620458033685	-1.8411783799501
0.823	7.03656616210938	0.300351384712906	-0.449457725494233	0.0275760307267262	2.09340864907759	0.365673485934187	-0.342834046184612
0.8452	6.40210266113281	-0.312837437803061	-1.06334557173278	0.295474758418291	-2.58829523927081	-0.431977650524298	0.582100317717966
0.7637	7.47421569824219	0.135994621347763	1.57022995335769	-0.327496255282352	2.45108716977944	0.452428919960127	-0.769170470547278
0.8086	6.41678466796875	0.0768280233223891	0.697598889059036	-0.138014204030514	0.550245716322246	0.0877312768616966	-0.129190637420679
0.9266	5.11060409545898	1.33287555443285	1.59149042773452	-0.661078846582846	0.917354204483639	0.67501460485248	0.506627021553704
1.7898	21.8171829223633	0.303917489061158	0.28210114234403	0.723016874199365	-0.397566831645972	-0.846562180078909	-0.184915016964934
1.2717	11.2346794128418	0.297795354075537	-0.985715740915228	-1.30038724851137	-0.536361502963595	-0.343619870711218	2.59351145380898
1.1622	6.74249877929688	-0.670713380776447	0.933475733367067	0.461197141881666	0.386891042449	0.5973420691933	-2.06033008172278
1.2058	5.54060401916504	1.00310411240193	0.673306568808224	-1.7078877209757	1.15252234577872	-0.0372376792492473	2.1540280912228
1.1737	5.70451431274414	0.144258150543829	-0.133769039525648	0.44484004845609	-0.938328983386981	-0.0777629761550429	-0.326012393701352
1.1671	5.81632080078125	0.0274856381016175	1.39381192329096	1.18032589894303	0.801557932436419	0.166519189403206	-2.44211506978196
1.1446	6.7181037902832	-0.553662539253423	0.557128772511821	0.845153321849752	-1.33746099468391	0.113310144690034	-1.54839251930941
1.057	7.13525390625	0.668591889474716	-0.806745551659883	-2.27760799748483	1.48016283713697	0.0962458266000672	3.84006076733513
1.1787	6.71141662597656	0.387997702375214	0.49737119223278	0.0888395476374255	1.20142157949619	-0.0880441679901096	-0.321383477650437
1.1305	7.03092422485352	0	0.121768414447132	0.335506589542236	0.102145385213983	-0.283013976956745	-0.127242833357696
1.1364	4.95755577087402	0.628155327806441	-1.44684121851306	-1.85552720458643	0.231843658176168	-0.176876749065229	3.68257990861122
1.2454	5.19973983764649	0.611773435989049	0.73875514697127	-0.407314976432334	1.18268779540299	0.256170603187996	0.195912282680727
1.1787	6.30170478820801	0.0291403801816567	0.636065226503445	-0.407126591266379	1.07661944973962	0.2263056176775	-0.084932995512002
1.1063	7.1717887878418	0.155791722205281	0.0311138096385843	-0.0556017567381062	-0.138610416157502	0.129367337783293	0.0811002841315549
1.1545	7.51280517578125	-0.422561697021345	1.12345862607484	0.726283267925309	1.17637028689888	0.731403190529545	-2.14739169042185
1.1872	8.10215530395508	-0.240762009362251	0.533021788888278	-0.69141432197138	0.190078014796406	0.0240396764794051	0.085335520764378
1.1406	4.75864524841309	0.0925539662690868	-1.43914763733501	-0.86080417796201	-0.489799813774064	-0.190392219592691	2.09792127923397
1.2392	5.88688278198242	0.275915960740194	0.329264248716719	0.0484970944634208	0.259586427846573	0.180890284804518	-0.158485350286314
1.7898	21.8171829223633	-0.615311876580439	-1.37826599910373	0.834003912762697	0.189166495799855	-1.39776239437465	0.0859131921655956
1.2205	4.0370231628418	0.290831976825544	1.68633731433767	1.05908738874204	1.68817248429412	-0.153681461631604	-2.25645613483892
1.2717	11.2346794128418	0	-1.10265937721704	-0.924528457902374	-1.05639737407437	-0.468335176237852	2.41351482997169
1.2104	4.6638256072998	0.39784207461227	-0.555590058703966	-0.854523324143242	0.814391707839005	0.113900643848944	1.68889268932845
1.206	6.00321044921875	0.902443353736102	0.531642996226347	-0.316877877971523	1.26996344399787	0.0759983598526715	0.260093568104256
1.1593	6.5292724609375	0.487938491418228	-1.0231106130393	-0.73810584186043	-0.218109414236371	-0.308288128834628	2.24415513437107
1.2871	4.43431015014649	0.336160344504189	0.807856387493291	-0.0788059104597835	1.12608465623435	0.629064304165417	-0.419512041782768
1.3086	4.94372673034668	0.517054994203471	-0.27478504308624	-1.44628829344863	0.867599207986082	0.238280031178145	2.11270430551358
1.1148	10.7253135681152	-0.576059851097842	-0.242678668915516	0.617476440656576	-1.43033332454774	-0.0423791731433561	-1.40230963251167
1.1686	10.1623046875	0.14910380626722	0.0103594375981743	0.0595313096984895	-0.687641839141362	-0.0242229621581088	0.0401285687308604
1.1176	10.7444557189941	0.527687432241127	-1.12664883155849	-0.831337624211326	-0.259899919005652	-0.0189463720516939	2.2418575966487
1.143	10.2004043579102	0	-0.0341785315372564	-0.0360890404407379	-0.58180877664124	-0.41686395271919	0.0223580788131361
1.0636	11.1211822509766	-0.288379266030175	0.38694671906863	-0.572903706762866	0.240333232682575	-0.0606040184808104	0.0213472413495199
1.0393	10.9296730041504	0.0531998906018708	-0.232888615266352	-0.266069314107984	0.216989006730104	-0.00783824824700047	0.229850907221562
1.265	8.46657257080078	0.762509029143455	-0.977822257306111	-0.754707134878041	-0.242386017219028	0.0284392860918674	2.05389556397963
1.0985	10.4811851501465	0.132617558152117	-1.22047742152098	-1.53393557848069	-1.60400632767458	-0.364415563753369	2.88818703550029
0.8892	14.4135131835938	-0.813857675397493	-0.592126560409564	-0.806325158820356	-0.63574940031387	-1.16630188768003	0.89838009253217
0.8864	14.2971252441406	0.180353210992799	-0.466599210999214	0.0499321839185538	0.899742794955166	-0.138754212679676	0.166339725600152
0.9006	14.3403045654297	0.0720089558440275	-0.225291021014863	-0.0474674465524699	-0.142396202486264	-0.00442164580703103	0.141344618465151
0.8952	14.1376968383789	0.431472761772895	-0.852678197779565	-1.10866504343958	-0.812034996911842	-0.312642349110371	2.8249700974532
0.7766	11.8731788635254	-0.266506179200425	1.87469378220333	0.966621587826387	2.59284222331643	1.00600871113242	-2.93051186973655
0.7814	11.8460723876953	0.346568094375354	0.197122855279751	-0.0368047564176844	-1.42849292396341	-0.681903078524746	0.390932245660802
0.8234	10.8810905456543	-0.626503542827305	-0.254156045585447	0.164188329181093	-0.802028492951073	-0.168797439643524	-0.153566914707042
1.0179	10.064769744873	-0.139224244508245	0.287495979877058	-0.710445078460686	2.18973231770403	0.14678730955828	0.0901690385691589
1.0301	9.97913970947266	-0.0663946921910728	0.587122666942887	-0.429736537660834	0.866190755128626	0.351606915837799	-0.021094046023709
1.124	9.78776245117188	0	-0.315713518920537	-0.11769833486452	-1.76612769518675	-0.351610157240199	0.439257792737166
1.0595	10.2818229675293	-0.0817456187816633	0.605506546613717	0.417280392965117	-0.180332666996313	0.0521797934792459	-1.75985457543587
1.2142	8.73381576538086	0.833791603319889	-0.032062912791975	-1.49310820388952	0.714342699842419	0.0927306820100955	2.22192870034427
1.2483	8.84097366333008	0.00949102382236874	-0.000866039017966669	0.370874633502736	0.348806748887583	0.0681751785379117	-0.506041628512015
1.2417	8.85300750732422	0.745540344476562	-0.416710496875588	-0.646034678165739	-0.222038945298289	-0.00520024638982242	1.95681952246695
0.7354	8.36790008544922	0.384399993858319	-0.311381671407806	0.441722344620404	-1.96266818162823	0.196208685568728	0.828252857717915
0.742	8.08939437866211	1.03030964639422	0.228414934723545	-0.393262648968672	-1.44652207957366	-0.297369353252447	1.06168939058393
0.7252	6.64264831542969	0.434322982803368	0.877831621235544	-0.377970986784796	1.05319368468382	-0.044609704285633	0.147139580490579
0.88	9.39771575927734	0.447100845890143	1.74743250145171	-0.394430376572711	0.190894073605363	-0.0860372272803052	-0.18477896205107
0.8587	8.49439086914063	0.931624495227867	0.985867454191066	-0.469345111881194	0.89224106094258	-0.242721653530408	0.430917731039116
0.8473	9.53836135864258	0.736698790843784	-0.771128736942999	0.204997072913163	0.385178162759339	-0.0318417923488555	0.384989902587266
0.8881	8.02106475830078	0.107963682664978	-1.15889732306521	0.212515766133086	-1.10866784811738	-0.0900660709192642	0.315174992509199
1.7898	21.8171829223633	0.308059566066763	-0.531393695418553	-0.628837480854842	0.297256271820259	0.307675806967384	0.366979147646678
0.9262	4.93365440368652	0.526478306119525	0.466419739997127	-0.983075802353476	1.87600920552812	0.294473583694915	1.39982644747925
0.8928	5.30972061157227	-0.639730709981381	0.489231751026741	1.73202778112107	-0.431678729260296	-0.0542006168473281	-2.41699750405711
0.8131	6.11860313415527	0.393669907050134	2.08855353787658	-0.537200936188708	-0.675097626008228	-0.0230525823518811	0.0681275027998076
0.8656	4.94302024841309	0.396339233885612	1.53603025743885	-0.518865977126341	-0.15272914270538	0.110220368982893	0.26801351433055
0.849	4.90668411254883	0.273295480825714	0.383573951652434	-0.716096174832963	0.333763800584427	0.392605419691464	0.289478194009304
0.7695	6.18816833496094	-0.695035782758936	1.25222070500987	1.08625003832046	2.08994394259317	0.415091234839867	-3.11410065574501
0.8304	6.05702285766602	0.384399993858319	0.291813817815661	-1.33914081983777	0.937177919182971	-0.507556117065353	1.88711510801633
0.9428	4.55629234313965	0.610522924507816	-0.971459888938142	-2.70639559759218	1.59991775633534	0.574241795552663	3.87008540240375
0.837	8.26554107666016	-0.518966189966267	-1.64948132419109	-0.396271377409971	-1.40722561291957	-0.0625578283085153	1.90123789870039
0.7534	7.75402450561523	0.573712635611594	-1.15662899132387	-0.848890400143328	0.132115242646065	0.0847541230536886	2.28150716302607
0.8287	9.07413711547852	0.799561288156114	-0.270394158821906	-0.21149612986846	1.83107969154478	0.154915873169265	1.35419419318879
1.3263	5.87905120849609	0.152672040008257	0.735459655013352	1.69932454407657	-0.274291065314262	-0.260791660299792	-2.61908766614997
1.3451	7.39271774291992	-0.376928551786613	1.55053887840203	0.548163870259362	0.452013707409425	0.158156886412532	-2.09473773975067
1.1382	7.15286483764649	-0.262957274406734	2.44158178100806	1.9544679416629	0.980862495760007	0.326729917028626	-4.45260466679704
1.0021	7.96506195068359	0.775533535165455	1.02355865877514	-1.4273531851103	-0.799090660315992	-0.282212659593468	2.11308338483975
1.3368	5.25696182250977	-0.0811266793821799	2.10618536346657	1.83196206713234	-0.174862038716617	0.221548785270276	-3.81592966024018
0.9556	12.5595809936523	0.795398994023202	-0.421899561118619	-1.26776296319712	-0.256676801903587	0.00767085566475723	2.07633036340173
0.9525	12.505256652832	-0.361048825422597	-1.71541387426358	0.394526465715842	-1.71825520944186	-0.851982054634207	0.692258830341245
0.919	12.6871116638184	0.630913787748504	-1.17602240121076	-1.09321982933443	-0.240943087781528	-0.0447924307454312	2.21291492076258
0.9121	12.9328125	-1.37387430281624	-1.34721645324829	-0.993185499419017	-1.67829258487745	-0.9692184866566	1.09960080757515
0.8959	7.95484313964844	1.10454658972981	0.334793476656112	-1.07901733048049	1.17568877642394	0.208498591517362	1.9753930826212
0.9548	12.6452415466309	0.516714173658832	0.401486823792009	0.49482061168247	-0.676487241861846	0.313133951414878	-0.398421867233677
1.101	7.79418563842773	0.760376959385266	1.92057448269262	-0.816694961135366	0.497181994287179	0.229818394256901	0.00135914239553703
1.1868	6.6966682434082	0	-0.053014682638898	-0.020616923619786	0.113970692023219	0.0664418936269091	0.357603341862251
1.0595	12.0324661254883	0.796173450730537	-0.664173644796922	-0.259924572609809	-0.668327148127149	-0.474457342428197	0.781569728765677
0.8612	13.1779556274414	-1.59625749749665	-0.939530857635288	-0.843412387026498	-1.35819958951695	-0.559304041096703	0.9713178958936
0.8524	13.1823394775391	-0.101044457571046	0.262539124446638	-0.644682635300223	0.838103433176623	0.0873541543167447	-0.179397194944185
0.8425	13.4049819946289	-1.26356691932613	-0.63908029320673	-0.419652647887957	-1.36046355583384	-0.594720120460956	0.571898223835537
1.1713	7.36576843261719	0.486228469139347	0.668236655966496	-0.0828615042180073	0.138853864306831	0.350271045144312	0.224938261545807
1.1297	7.65797576904297	-0.662675929332562	0.747879342421632	0.979581289860448	0.316541650768817	0.341010909805997	-2.12819328828739
1.2782	5.80333137512207	0.31675494839203	-0.00869099606796608	-1.12275079172189	0.9202432561316	-0.056089174653676	1.59335950239125
0.9393	10.2126655578613	0.291807537260236	-0.591710383112888	-0.846511715679605	0.488947122652694	0.26062445913752	1.88311289460444
0.9591	9.85326690673828	-0.129384478254485	-1.32197705395066	-1.07311946456965	-2.36587706204752	-0.421364812609389	2.82458013560307
1.3421	6.71398544311523	0.818992370700593	-1.41962378869747	-2.14161676791143	-1.12557345599328	-0.247135847093162	4.66968195151712
0.9869	8.92630615234375	1.16369945252805	0.425436773852625	-1.86314664006927	0.712780853649911	-0.223447770485226	3.67781407056903
0.9967	8.75205078125	0.785051691299101	-0.0718935744203859	0.31410947470083	0.14449398391548	0.306607762810514	0.125852735829687
1.1755	9.14832000732422	0.68246964078456	-0.0102040927559985	-0.443644488163028	0.207147374827352	0.110910170156433	0.645778066365009
1.2166	8.99025421142578	0.0779801427320686	0.981108487708289	-0.696320595946745	-0.536664983337732	0.243975131711706	0.109585582009063
1.0297	8.1056037902832	0.498060200033318	-0.693582782679495	-0.895233430243562	1.33654367494664	0.781270485782754	1.86021124290768
1.1442	7.69757614135742	-0.0511203894964868	-0.923166566799355	-0.896354934556372	-0.565469416219788	0.536476818801893	2.21585553331537
1.7898	21.8171829223633	-0.0633059575485381	-0.293020819197659	0.407288926441303	1.23854422466496	-1.12170966261538	-0.255875295517739
0.9298	7.20142593383789	0.860942691575001	-0.499144698505541	-2.28794854366438	-0.866323285946165	-0.105284923794596	3.91228009907052
1.0433	8.78011016845703	-0.0938645009689493	0.162750960382776	-0.269914452459125	-0.595937116008202	-0.456823342804484	0.175082936410065
1.2358	7.55765609741211	0.906050067289129	0.359545695469997	-0.215640918426297	0.339632040414364	0.0567103836705966	0.417136261109698
0.8908	7.81393585205078	0.401126072947082	2.46710730809007	-0.624500987409262	2.83165595888911	0.423384480821362	-0.973112309629819
0.8393	8.82190170288086	0.680270970587264	-1.54504538886563	-1.03940406783249	-2.613027086752	-0.486308073396755	3.17805562717365
1.1276	7.43927383422852	1.21293951774209	0.72204872813464	-0.612335054254816	0.468513532740351	0.124504550836005	0.467874490108875
1.4827	6.66469345092773	0.299798603626508	-0.382418672541172	-1.34060430987668	-0.567953755736159	0.189712712696944	2.34814713145835
0.9504	9.51657638549805	0.452135749577532	1.1767420308135	0.717455797303436	1.93937198611285	0.185842512989249	-2.30378350645332
1.0882	7.1138801574707	-0.197651917288852	0.431258402361624	-0.034043192717762	0.506878874082503	-0.290672600421404	-0.519073662373708
1.0055	7.88885879516602	0.479487381471512	0.721198959190372	-1.3920505069277	-0.534735085019046	-0.356495423161749	2.23866269703277
1.3037	5.54887733459473	0.562769659651545	-1.77024599177534	-1.92895272743624	-0.791400123049998	-0.47293809134896	4.18804840304617
1.0176	8.00537796020508	-0.341140460733521	0.547016937264199	1.04696616821678	1.12830162478001	-0.161767352040147	-2.50622759089553
1.073	8.40142517089844	0.396688923608267	-0.0385261976300588	-0.585586833938986	1.5366476938625	-0.201460290806881	1.52039555127999
0.9455	9.61728439331055	0.83990886934265	-0.437137963027516	-0.813361061925907	-0.396506402565517	0.593500110901308	2.4036381608542
0.8188	11.7717277526855	1.30455664328318	0.955605719454382	-1.40287511093661	1.89514505196455	0.249838752279991	1.99384330235124
1.0883	8.57428817749024	0.918103609673313	0.994312196535716	-1.17690196096445	0.407884749900469	0.104299119710854	1.91995119332666
0.8959	11.6153053283691	0.126287558116377	0.410606895425161	-2.02596593640083	-0.0332659926038709	0.0243264119787222	0.95899274726343
0.9496	11.6614250183106	-0.126384811239713	0.36079455799182	-0.794627024915572	0.120590510832095	-0.0825823852221115	0.502005855081227
0.9151	9.14834976196289	0.431971478561115	0.889002415803898	0.0552080412538423	-0.889002840541023	0.00502114276955445	0.25489061227315
0.8588	8.59189224243164	0.405060083568764	0.441925444237836	0.388432116463539	0.53162264272385	0.282837272440547	-0.213712487553844
1.1204	7.42781219482422	0.533293475042223	-1.64787393079743	-1.00381073251081	-1.29861966281127	-0.361480897257681	2.68695223166831
1.2081	7.39210815429688	-0.248544534346441	-1.11895235919033	-0.69470972098177	-0.619529562763317	-0.102375416812347	1.85291932162939
0.9358	9.51716003417969	0.926279569759217	-0.210099244457845	-1.08164760819613	0.416618642056398	-0.159147059442521	2.439571107654
1.3203	7.21433410644531	1.18506451484936	0.597457060061784	-0.381227235683442	0.445900662769097	-0.235113623687016	0.249064609280065
0.9811	9.55164413452149	0.485087825867801	0.19446457137872	-1.17983139399213	0.376160855194201	-0.454889583428388	2.09791007106043
1.1299	9.04295654296875	0.340589617619112	-0.0756416966937746	0.177920432064152	-1.59573767076648	0.294721843460898	0.604297523581994
0.8479	10.8908622741699	-0.205593630785096	0.897026366600774	-0.381079794237714	1.77815851169376	0.273910020271049	-0.470592933388855
0.911	10.1655639648438	0.49961370539451	0.272869193841014	-0.343175162253751	-0.171961808164448	-0.117302622363871	0.37110976596825
0.9228	12.7288589477539	-0.391657714484032	-0.914491016840053	0.118519223609939	-0.156250568214799	-0.667997009784432	0.427740459519612
0.8783	12.0319717407227	1.11271200119591	-1.45493925142119	0.343055367084426	-0.670139168799411	-0.514496043840361	0.650259759750383
0.9207	12.732691192627	0.155946361584879	0.144539418859835	-0.0984803503055325	-0.568252137643195	-0.263060101461151	0.0747213336117398
0.8893	10.7926528930664	-0.937809932958982	0.0535369566354826	-0.0478282436128844	-0.588445238085706	-0.352498512677969	-0.130611194939711
0.9095	12.0134628295898	0.0865740335375618	0.946010235809497	-0.145036031966161	1.50356317560631	0.654239571434431	-0.386102277408522
0.8855	12.1122993469238	0.141700576988928	-0.561549687342526	-0.29160901030955	0.000457915281822929	-1.41223331009023	0.789285858912743
0.8464	10.9180892944336	0.140079304207234	-1.44301277425421	-0.297493175288621	-0.507415538938173	-0.5851058636076	0.93356188334942
0.93	10.4462364196777	1.56735515422361	-0.313155508181793	-0.353313690793441	0.488756620419454	-0.563626591004727	0.663588839116206
0.9042	12.1969947814941	0.212924049665122	-0.366027433467415	-0.152333726028054	-0.521436267594737	-0.485104361409797	0.351727498860267
1.0694	10.8038688659668	-0.54490671685483	-0.0576455813954956	1.41063040895244	0.280710816988477	0.000184545477577798	-2.14510672848311
1.0056	10.2910285949707	0.295340199352315	-0.262630288665778	-0.321985221385229	0.0459738118578339	-0.210636219903981	1.52071647236813
1.012	10.6402252197266	0	0.000956240377344875	0.0197405573431924	0.0339255827145111	0.216938561376327	-0.0251252849993948
0.9048	11.7942810058594	0.287063871843889	-0.723819709894708	-1.58158304103814	0.20698064888642	-0.703671307614443	2.72232602812997
0.9571	9.9990119934082	0.81136293346731	-0.582083034810489	-0.337727029536965	-0.234571505947438	0.256032243287541	1.95443770237592
0.8781	9.30775299072266	0.13261631937628	-0.365766381673699	-0.528709437778215	-0.0113845076192793	-0.115239959095265	1.89648596061757
0.9923	8.7849723815918	0.591919879333827	-0.445543964163046	-0.0727286009338131	-2.24931503651516	-0.159748085803969	0.959050122988596
1.0225	9.55690231323242	0.10703180143579	0.904451296724989	1.45798750226217	-0.395417976805431	0.518530309098564	-2.39804663606876
0.8757	11.8474349975586	-0.58381110708994	-0.470123340284831	-0.568011045322376	-0.455842369745772	0.00032033289055361	0.660104951274446
0.888	11.3713195800781	-0.641359221404085	0.539734070277053	0.791563047761581	0.678407939668785	0.137824854446554	-2.32667595870069
1.0324	9.1683219909668	0.225735224007159	0.442826585425808	0.117225584425724	0.299272067360879	0.479129734171999	-0.248312506294952
0.8753	11.287574005127	-0.582413937018274	1.06309713071024	1.1028297707089	1.28226983888703	0.60970673801325	-2.7973888106974
1.0363	8.55720367431641	0.54748887797474	0.0375080736900553	-0.0357933065565345	-1.54386761560322	0.0868552001130991	0.409298938557273
1.7898	21.8171829223633	-0.0804825047971615	-0.802040493000273	-0.29629703864518	-0.287131784478522	-0.513829664738126	0.417891754770766
0.9841	9.35054779052734	0.336925612818559	0.673730837127663	-0.719078865452736	0.132248783717901	0.285307110863315	0.269075021653309
0.9971	8.8425407409668	-0.552274701622468	1.00404271883045	-0.204860401874947	0.190350393536331	0.413660043432754	-0.422709579775278
1.0369	9.04895553588867	0.705023866066494	0.935262858097076	-0.426047781464642	-0.451871930082866	-0.022810435500934	0.351397175477201
0.9694	10.5301567077637	-0.344380057902571	-0.5296953439493	0.177197102752504	0.317420162255626	0.219420390301865	-0.393361646838755
0.8281	8.78325500488281	0.310136000253636	1.03887364569684	-0.297030534390004	1.67920037142465	0.712165788852819	-0.546084255929229
0.8533	11.3193977355957	-0.0129514018138822	1.09087575898776	-0.451142531609715	0.819935824491161	0.0791312082310339	-0.13965376108532
1.0248	9.92308883666992	-0.0152448593655776	-0.300451676351752	0.105367930107097	-0.697841447092937	0.135965176361716	-0.0549827540674599
1.131	10.4443389892578	0.799846636863105	-1.42200278029243	-1.26418694987225	-0.102217831579664	0.162135554512768	3.62527179097767
1.0057	10.3294830322266	0.873073329210364	0.15011647784315	0.0729441158731277	0.385575253420576	-0.295278081381768	0.21710669525313
0.9216	11.8488265991211	0.384399993858319	0.497732516031274	-0.202734070181141	1.92867606126637	0.108452504315879	0.0919232871078015
0.9171	12.5808181762695	0.0660069282887968	-0.557820861329815	-1.20193090389371	0.163614184712589	-0.531563161933379	2.47705329641892
0.8351	10.8666275024414	1.27474485228333	-0.0872761672763252	-0.466127878092194	-0.245746800101142	-0.741240300149251	1.1538686186484
0.871	10.8566429138184	0.949993856369124	-1.63591532334347	0.25099150017552	-0.805922473506776	-0.162855753056602	1.05959431855998
0.9155	12.0803771972656	0.850090287851299	-0.413946873296216	0.11450462919095	0.57934909627839	-0.0303867019027037	0.0924152555155358
0.9179	13.4343078613281	-0.194016234041621	-0.846846830158515	0.518478970034111	-1.06748212711019	-0.203922642584244	-0.063702267391311
0.8597	10.0014205932617	-0.47276079089423	-0.584814427096103	0.0949936122112066	-0.298897186303472	0.124097888171986	-0.181879009188576
0.8773	13.4289810180664	-0.141347701718384	-0.343677619519061	0.626502045017357	-1.06307789718546	-0.592686031220935	-1.39337167479072
0.9186	12.9083068847656	-0.18766577604851	-0.965440633013567	-0.800582112060978	-1.17734609019788	-0.67119630900303	1.11270694635401
0.9273	13.2820678710938	0.0366505049921771	-0.831836187104572	-0.546251760210745	-0.212634861210816	-1.2799072314839	1.02953139607793
0.9077	13.6087585449219	0.262713953945783	0.0256460413909974	-0.0863064691718877	0.191192784212231	-0.196395232168761	0.120292959101636
0.8155	7.59756698608399	1.11517066973686	1.78382550855915	-0.582649496859738	-0.0863495267806692	0.120677578925134	0.0869743851764371
0.7896	7.89413757324219	0.355953827066372	0.621729616643512	-0.559620499379037	1.35715755479231	0.33793270962274	-0.14875229860721
0.801	7.87252807617188	0.473908846828579	-0.49937143096201	0.23717656083776	1.67998647458089	0.081753259141956	0.0324713547750051
0.8459	3.41999168395996	0.723049210735247	0.89220102726636	1.35375773571681	0.527381065207056	0.694458725026207	-2.06874435928277
0.6992	7.60465316772461	0.530742970413773	-0.737867634565914	-0.14975730439775	0.711055061109846	0.162764245735392	0.273877524950874
0.7399	5.90852241516113	0.117183413773509	1.61561950475827	-0.217953801119238	1.06681430756379	0.313860389760841	-0.829744140878436
0.7649	4.32487335205078	-0.205338658981674	0.0923444402889162	-1.14974467908213	-0.109076086136983	-0.450018826901379	0.761696454009293
0.7312	4.77505760192871	0.767368118206014	-0.834520478310945	-0.0472843878908242	-0.379268279557539	0.208182543853464	0.879430306566863
0.6879	4.88484039306641	0.308064650120861	-0.984271547439469	0.175624988609374	1.27334778848919	0.311383850254613	-0.0394990782010201
0.7873	4.78702964782715	-0.217521817872751	-1.68550725664086	0.396653468886132	-0.60456006475294	-0.148021316050154	0.221273557928356
0.7908	6.07268295288086	0.0712602451263038	0.697021671051851	-0.718017961368767	-0.19683983491709	-0.104076945896278	0.394991308060435
0.7419	6.53019485473633	-0.308054286465773	-0.815033146232796	-0.0541695310012073	-1.57472473207835	-0.196420295442905	0.605682940924484
0.7763	4.5359489440918	-0.458493491515792	-0.701817859053193	-0.130812285900902	-1.69585510992994	-0.308865904423638	0.541299871943627
0.6718	4.5619327545166	-0.27853788037494	0.0559916044824805	1.62715327359644	1.37839416856834	0.579383715140861	-2.44598694899387
0.6632	4.79146728515625	-0.111039912824183	-1.00023935611366	0.209632422495081	-1.30978150055671	-0.257148495992389	0.506008216614468
0.8004	13.5715591430664	0.314077663903221	0.00907568065383857	-0.222289916919384	0.429250895418377	-0.498833618934598	0.388167297909797
0.741	13.0255630493164	-0.108484033118125	-0.838467591596403	-1.02292656727305	-0.955644084972996	-0.479529548032646	2.44603720803092
0.7652	13.0857360839844	0.0409201631050895	0.319733837971648	0.0432132886564124	0.694268717795191	0.573122057920532	-0.320484787546665
0.8126	13.6974685668945	0.246416240968531	-0.0332979958703803	0.0867077805208227	0.029693755172808	0.0033987877525512	-0.0144546306005982
0.7958	13.2248687744141	0.0461201761088905	0.0435473776946739	-0.0299481681147953	-0.0338586340320258	0.124526421085293	0.000990737479665604
0.7509	13.063249206543	0	-0.57629159279305	-0.0988971860791684	-0.283585132522009	-0.268526279601968	0.291069572669413
0.7333	13.2661911010742	-0.660315954598513	0.296670991978411	-1.11532366267736	1.51966353612981	-0.291774144938615	2.01905850518523
0.7679	13.3371994018555	0.0811340532930787	0.433412452929788	0.21651134090984	0.658085927199407	0.26050761308143	-0.431552157073505
0.8043	13.2813613891602	0.34372827310624	0.356371597268383	0.288112379060679	0.384112201417693	-0.197733651547888	-0.152520991012598
1.7898	21.8171829223633	0.375721598346686	1.66152530221251	0.848990161849339	-0.298259797158653	-0.0141586732105043	-0.687548972559311
0.7803	12.805908203125	0.415122121474267	0.0843039584900365	-0.0476299744503717	0.950958912207043	0.517537050509218	-0.218411035681575
0.7342	13.4495712280273	-0.29240872579327	0.350562467874583	-1.3877315732789	0.784255463304	-0.406093709787272	2.3140716729534
0.7655	14.4730575561523	0.120360625727064	1.00368166286722	-0.214028184245855	2.50906318952067	0.200615442640323	-0.464650190200866
0.836	14.0838912963867	1.23445759233229	-0.117950769511016	0.501202071894592	0.207877435766101	0.594821740863857	-0.0244015801279778
0.7719	13.2495178222656	-0.00258657423588521	-0.148748577198547	-0.147216174591519	-0.236646325706583	0.00454876837365825	0.196096071993312
1.1239	8.97850494384766	1.42121082786892	-1.8788846765948	-2.0916289137313	-1.35370469760684	-0.634596882487237	4.91738601053676
1.2328	8.68769149780274	-0.228061276124594	0.777218715968428	1.20289895101115	-0.153517405088407	-0.0813481011764783	-2.23071520068752
0.9946	7.37223739624024	-0.340113290956493	0.151561502302263	1.03444999239862	0.550299020487395	0.509555051859011	-1.88420193858066
1.3541	6.25762481689453	1.21083503088538	-1.95739930077814	-1.21956154239577	-1.52010530020021	-0.44755571831837	3.09354639414912
1.1454	7.35020217895508	0.405178005959332	-1.03263556815153	-1.16077199452951	-0.160212560975469	-0.16974206090119	2.04381816975077
1.4336	5.58136749267578	1.57762290577912	0.729082461777004	-0.448148828199822	0.318438591308121	-0.373983601406599	0.663559203361121
0.7659	13.233122253418	-0.204675511921055	-1.75260370626315	-0.0647540399668191	-0.708452292397781	-0.869522524752235	0.768766273535549
0.9535	9.13320007324219	0.696447017593571	0.266425946538111	-0.283049233712108	-0.2083964926289	-0.411794157808749	0.458858820770866
1.1067	8.92669372558594	0.137152647171182	1.2800367324728	-0.451462266574428	1.85206474634804	0.236248772678731	-0.501571300037891
1.06	9.98854904174805	0.852149901898056	-1.09749234760704	-1.57872433805113	-1.0888084496222	-0.765685307884747	3.40556484773546
1.1093	11.4207809448242	1.31732987298425	0.200762424594162	0.550531131254481	1.09992211697765	0.250490911340055	-0.0377251048530827
1.1652	10.6442367553711	0.384399993858319	1.80257512916591	-0.490340200518546	0.0503057593458742	-0.280944066363849	0.0432915902623097
0.9991	10.4446022033691	0.309702552929697	0.630882069895264	-1.57765860162119	1.54313291680267	0.211752443301694	0.587482884100401
1.2155	10.1404479980469	0.800919064002262	0.91498913070302	0.134780157778	1.6234558200165	0.73114281864439	-0.691468782655011
0.9826	9.79146194458008	-0.452871923697476	0.414535661287015	0.537823283708595	-0.0827025611345422	-0.0378700943459363	-0.575745496631516
1.0123	11.3082679748535	0.391056645759571	-0.153136819693593	-0.223186458880459	0.0579112173581019	-0.285380417744103	0.618763130524033
1.0023	12.0586418151856	-0.0901059517223289	1.36956633285027	-0.0603099177468747	1.24044543129771	0.438084244580806	-0.754219450387448
0.9139	11.6486282348633	-0.342927355717872	-1.61552760532483	-0.999430837598572	-1.42717678064324	-0.492537020999757	1.30705006846804
0.9612	13.1372756958008	-0.222031050289798	-0.0116978977389603	-0.243086111679195	-0.0853569315463045	-0.0714506036765705	0.302618850211277
0.8607	12.3885543823242	0.608136792529638	-0.712353759332192	-0.123750271429719	-0.493409545411918	-0.709294053205853	0.716147590873854
0.9043	13.4506378173828	0.366621936321902	-1.05202694842837	-1.0592782287206	-1.15524295478633	-0.519115033294532	2.56810270512973
0.9363	10.5034652709961	0.73713079050312	0.666739585753779	-1.83826401489398	0.625635689568083	0.0493253268446901	1.12709560461898
0.7664	7.52167358398438	-0.878202139698803	1.11931860308754	0.952634138629825	0.386144975727822	0.427873933812822	-2.07045911305289
0.8458	6.61664047241211	-0.126300842592264	-0.131491370478651	0.167983315308334	-0.147435355507921	-0.0736980159655669	-0.00644701297310846
0.8827	5.19554786682129	0.590996937540269	1.5019495324453	1.00748275699969	0.449016095802131	0.594137117700803	-2.20284768116328
0.9077	4.92658920288086	0.362659997576972	3.04777453969998	1.83294698845534	1.16003615073717	0.937467456150302	-4.28034245913446
0.8586	6.31405220031738	0.453763996954842	0.426101150492933	-0.426878036701421	-0.612379270342007	0.114509356379558	0.523395421034605
1.7898	21.8171829223633	0.0746075838828049	-0.625588628941628	2.54222161971643	0.509384180189565	-1.60968254012193	-0.727071591621456
0.8063	8.53886566162109	0.465133691205766	-0.916761222111763	-0.162568068862526	-1.59401207948271	-0.654748950601221	0.92730017480617
0.9308	4.63102951049805	0.0613373837484659	1.82438913279855	1.16519245551103	0.441021452128383	0.150117168350417	-2.55189548320113
0.9426	5.48027153015137	0.923123522699644	1.08944733332392	-0.305805779210024	0.557179966096436	0.613945346643285	0.276724757614279
0.9835	4.3525577545166	-0.208942224454194	1.63927085158723	-0.387056983001848	1.61246305551762	-0.0878654997730535	-0.43382678920988
0.7869	7.88667831420898	-0.24847922224449	0.146708158558823	0.0105400855526012	0.591554811573961	0.242398679646885	-0.426439941203387
0.9643	4.33830680847168	0.429745040466643	1.64434820488979	-0.284624615858327	-1.67098944258204	-0.323119254333657	0.0654561377982326
0.8999	5.61284484863281	1.12171304572355	1.64198237847955	0.603335352581108	0.876353972150383	0.509558755634151	-1.68643826019179
0.7989	8.20311431884766	0.73215537656336	-0.437568769050586	0.0666187992047074	-0.88867367534168	-0.372705227122109	0.570406922259718
0.9053	5.21456336975098	0.660955765715944	0.395236784366393	-0.853851139411732	0.902435224179678	-0.372057393035142	1.20288955241866
0.8081	7.39562759399414	0.963825796275886	-0.652154750022342	-1.05718723230969	-0.722016895080446	-0.224655065727377	2.92703296736299
0.8872	5.30099182128906	0.349728117347794	1.2353247881473	-0.315607405162768	2.16395199631542	0.353860481260985	-0.701008479148431
0.8892	5.30356788635254	0.28535216604517	1.29262607695189	0.712523684893023	0.457793595740139	0.686946813359689	-2.17218186543504
0.8296	6.1168872833252	0.149182357597715	-0.668475033880362	-0.0298569012837584	-1.72395458609583	-0.231877950419236	1.11142818588233
0.8454	6.28000450134277	0.706016653889263	1.08131998499965	-0.0545198946195339	-0.838033522257434	-0.312083740355064	0.28822749906283
0.8154	6.06631698608398	-0.386831455516396	-0.36085705829759	1.28711861174085	0.653072171771542	0.585055264767102	-2.00240096031613
0.775	6.85947036743164	0.4144375326467	1.34175047970483	-0.260097415936555	0.171551138979498	0.350121057103328	-0.00999625684970784
0.8454	7.07327575683594	0.476209556542078	0.660577147966815	-0.303346678156829	-0.466841561421162	-0.198780750935693	0.629332300129481
0.9124	4.96955070495605	-0.0396782778265739	-1.42009721462939	0.0656841392968159	-0.341244647574514	0.0802105185823403	1.16872439262823
0.8955	5.27610626220703	0.29863067482727	0.904230318525631	-0.697014218619597	0.524447849589028	-0.137649494840744	0.256595842338047
0.8768	4.95150184631348	0.859180851773972	0.534764423776709	-0.740934344950618	0.874118376559276	-1.01812866067071	1.21634555093141
0.834	7.10327377319336	0.273190537546582	1.66501852096046	0.3645409854004	1.33369320889987	0.344632064037321	-1.88602354748358
0.9402	5.33412055969238	0.480896497138825	1.10281895231142	-0.105219111843561	2.10781008966434	0.352014472815524	-0.793892623676187
1.4433	23.7956787109375	-0.384399993858319	-0.235741148116629	-1.33333243675519	0.00283780519763788	-0.258782394451237	0.419402387847992
0.8093	8.08524856567383	-0.42860222562317	-1.59355062210384	0.519977197092979	-0.712553866935316	-0.0528511983254137	-0.14455392528447
0.9531	4.57657814025879	-0.293714934698585	-2.51733363662509	-2.14447259524417	-1.93307320142619	-0.0281383417522147	4.88671950071026
0.9253	5.99119377136231	0.943656199229746	2.58800712641458	-0.853030984231116	0.843872288416429	0.353635328243064	-0.0678665739276045
0.9024	5.64717979431152	0.382645757353647	2.05852340328331	-0.877034514929578	0.136363583112433	-0.0968838195562973	-0.0863706110201186
0.9084	5.78310737609863	0.0983176711934524	1.3607038368152	0.827900882415974	0.00628089297074541	0.749580873870358	-2.16399445558396
0.9733	4.32044372558594	0.0543489041204671	1.27252031620731	0.812987379229071	0.457429675404011	0.581768795391291	-2.2904855215057
0.912	4.86952056884766	0.0961996664285165	1.52253549709962	0.764982411143128	-0.476574212821144	0.335954965793661	-1.85419432042076
0.8489	5.5979362487793	0.179841106240721	-0.0122514059651267	-0.344863438247411	-0.543352189037095	0.0942876804679105	0.324611363278086
0.9471	4.64988746643066	-0.177450102825902	2.15066873427253	0.58616368185994	1.61851514397041	0.796067572782089	-2.33420007646738
1.7898	21.8171829223633	0.799495273999687	-0.176472382788462	1.26643705610845	0.186130280035738	-0.585146222212902	-0.456266657027571
0.926	12.3394607543945	0.69847765776154	-1.55487186352933	0.865520334380416	-1.00444288920034	-0.158602165821568	0.143374510983712
0.9049	13.6549057006836	0.0351539513779429	-0.437588968407639	-1.28168972094954	-0.680700724138519	-0.349567622700211	1.14609402368099
0.9199	12.4548706054688	0.0168909675032584	-1.34573031297285	-0.946286815760893	-1.15270166974449	-0.741218021946919	2.61016173065967
0.7266	6.46465682983398	1.3267002829472	-1.12603395546802	-2.58056018677997	0.727386686130332	0.083036646678222	4.43830735636073
0.9283	4.99046897888184	0.151517497015691	1.23741047560843	0.606811557563225	0.185234964938488	0.0745395053891023	-1.71620428077645
0.8078	6.51202774047852	0.384399993858319	0.326383910162302	-1.0672102261248	1.04080318068178	-0.1260326892263	1.51573138447332
0.9374	4.65881080627441	-0.0825814865252792	1.47073526948236	1.09730170185155	-0.0150245462458232	-0.018243580960442	-2.36566824270911
0.8836	4.43625907897949	-0.0240935097497868	1.21070265909615	1.06696405318924	-0.740029917316854	0.137982795231685	-1.99703580276008
0.8109	6.56194076538086	0.384399993858319	0.457647467653308	-0.400897686430364	0.283547607163099	0.114554270854923	0.217330433594213
0.8792	5.63697166442871	0.579035184485459	-0.207560600171544	-0.802816768198339	0.643653877816579	0.509103362092843	1.54646883579246
0.9382	5.20460014343262	0.371544126791794	0.900372171041492	-0.496035408770311	1.09886914606271	0.368092999255994	-0.203512703767636
0.8852	9.08855819702148	-1.6644282287867	-0.762075038380302	0.224836172242994	-1.26137674697217	-0.018269905145844	-0.503211377080193
0.8197	6.42104644775391	0.92083323992196	0.396200080446824	-1.64855061295509	1.20116904144885	0.244323014614498	1.8869925150676
1.4076	24.1018600463867	-0.0275112962246101	0.557599167863797	0.616270835048783	-0.256319680843234	-0.256361033266195	-0.0169928666582657
0.7971	6.86986770629883	-0.0434420353609968	-1.34695471737937	-1.2610319237498	-1.25482323033702	0.141220202716304	2.46042087707782
0.729	8.713623046875	1.32724546893638	2.22117629341656	-0.658098418860555	0.352868319389297	-0.0943408538005565	0.226067567552244
0.8508	8.50410842895508	1.59208354433501	-0.191156950904645	-1.16500963661987	0.358921531596241	0.0661279152526848	2.64198144045536
0.797	6.33766288757324	0.314077663903221	-0.039130093804598	-0.996825998962109	1.02360207857668	0.0138295396240355	1.44400544533612
0.803	6.29457969665527	-0.384399993858319	0.586956062801506	0.619121093785996	0.833787175839928	-0.0421904632201193	-1.62454768075141
0.9767	4.45322380065918	-0.00583260729691602	-1.95197643973457	-2.35493294747842	0.42185881283457	0.191361919211335	3.91453648690165
0.9023	5.43913383483887	0.606884592146674	-0.879746948434126	-1.15331116876545	-0.0436572110595215	0.174563549778761	2.19288490327908
0.7587	6.59566650390625	0.0712404488191389	-1.27850263195387	0.519271428305097	-1.89698444409584	0.132574593053335	0.550120380462336
0.9071	4.36389350891113	-0.629397483931655	1.26432640527463	1.21574470279769	-1.16035027396318	-0.470620962139698	-2.0457870731473
0.767	7.37818603515625	0.293886569397652	0.506161934056432	-0.0062380562463692	-0.591481664961633	-0.164338322369802	0.263268600732934
0.9986	4.43349075317383	0.397236671292684	0.577005311315912	0.0108789482099459	0.583450290854253	0.118841487363986	0.119027127045666
1.0954	11.4992233276367	-0.00017317082608212	-0.0886527882060151	0.688621638890524	-0.581543846986194	0.224156066868864	-0.423484875403579
0.9767	12.2772941589355	-0.305786180632873	0.647601891246185	-0.800354179917207	0.527992435045482	-0.10148715919926	0.261051227353796
1.0002	11.3840965270996	-0.950300108751947	0.352552578288772	-1.01736927018465	1.33376814499728	-0.423977133118562	0.336968685725939
1.0065	12.1111206054688	-0.0703223299550984	0.503023386036998	-0.935387570411194	0.52215814253797	-0.322458845830598	0.558501731393791
0.773	12.087915802002	0.422822967717356	-0.625041152307237	-2.16493674800724	-0.376035041043602	-0.56719607468245	3.10420948009018
0.9471	10.3603050231934	-0.563112722890607	-0.854998356691356	-1.01105478492114	-1.78393584324666	-0.946212895989799	1.17311118010199
0.8481	10.1359474182129	-0.413852408580956	0.0187049202157034	1.00554162368992	-0.444444473434137	0.00506014937718091	-1.95630905637387
0.9956	12.2384963989258	0.45797234647226	-1.61900682099644	-0.0937739242884785	-0.960386287984347	-0.593999777760659	0.95920948461215
0.9348	13.1088821411133	-0.106915603937329	-1.05361983077136	-0.123636586262258	-2.13810199045979	-0.887788140447604	0.736741550856732
1.0991	10.1120483398437	0.283481783971504	0.469071771078865	-1.58651836428622	1.40924023308611	0.352741046005173	0.588655137473539
0.8324	7.21895141601563	0.462978645224395	-1.21332596661093	0.77956739535691	0.647827161715327	-0.649327544091642	-0.0198218337468048
1.0885	9.54705657958984	0.699139031406366	-0.458611449125346	-0.338281743822725	-0.127695453465632	0.260088022629515	1.78788474110356
1.1482	9.84606857299805	0.844952477167598	-1.25426398988054	-1.47359341613929	-0.436492416758501	-0.39220677400867	1.82235794718554
1.0262	10.3737892150879	0.362645136409235	1.16398770311136	-0.537080703655944	1.31511247989598	0.10230144757639	-0.111425066279804
1.0984	9.29743270874024	0.380951228210472	-0.0426202526625699	0.057619230536167	0.215660906134672	0.317386203803565	0.0100574465803756
0.911	12.9217544555664	0.00126561583729879	1.41240912820523	1.41656063820429	0.733781542757765	0.798690971928473	-2.9283989142511
0.9877	12.3328918457031	0.67281527207649	-0.696068604438286	0.501308537549885	-0.285658175430828	0.181173911359697	0.115255050404406
0.8354	11.875057220459	0.325647712987113	-2.16145804473795	-1.18539775011837	-2.1539173424394	-0.855381545076542	1.87394058713302
0.9407	11.8868469238281	-0.465119929467728	-0.93875211970827	-0.232755306220427	-2.15801181678475	-0.416950111497324	0.77845641063314
0.948	12.8868347167969	-0.733941384075929	-1.62751599629239	0.0376221548481799	-2.92039711414264	-1.0829058058654	0.673954798864565
0.9305	11.2229377746582	0.414673132854555	-1.04348029169473	-1.36049286524004	-0.114258280666218	-0.422434848809016	1.27134801797215
1.0008	11.7331268310547	0.805611647733708	0.347957733475415	0.553870478292486	0.404862584906275	0.299969503195016	-0.590556998320807
1.0222	9.79675674438477	0.91679693848786	-0.22980951844692	-2.73313235126275	-0.44663472732923	-0.221227853842945	3.44345565923577
1.3767	6.83276596069336	0.900595617584633	0.45994707707011	0.179389550156796	0.900791342645148	-0.298478568761324	-0.0751350429078102
0.8189	13.2497650146484	1.03869130888708	-0.881781744093631	-0.466189864065957	-0.16234488073506	0.100801122896822	1.56717771576458
0.8991	12.9270614624023	-0.518410697670891	0.127042323015663	0.530427954677846	-0.81092608858939	-0.513104974014455	-1.35625938574628
0.8936	13.0051818847656	-0.713853471349059	0.345258009222694	0.255426535402936	0.304673356772209	-0.259044508144932	-1.67028644731728
0.9377	12.6220794677734	-0.34372827310624	-1.89743144076014	-0.399194650922188	-1.85101824553797	-1.17932215749504	1.35943526557554
1.0399	10.9876113891602	0	-0.487845061297639	-0.964760044852962	-2.48857932549912	-0.524738918659942	1.10609672729841
1.7898	21.8171829223633	0.370127370167403	-0.315743035613459	-0.390303160565265	-0.203489224833328	0.152397793955687	0.414993183071023
1.0053	12.2609504699707	0.571550183612943	-1.03018549782813	-1.15130171822548	-1.08156821457509	-0.848593539069379	2.82331784356775
0.982	12.4584350585938	1.08287765161986	0.085321187493909	0.0330693274009521	-0.106697003713322	0.167502179406498	0.28941404787904
0.8195	11.3856819152832	-0.437994295516563	0.513567445913025	-0.74286817565985	-0.118422281921796	0.274433020394494	1.37141028029255
0.8121	11.0166191101074	-0.378535338939339	1.18416585139875	-0.399331367109397	0.966309339905781	0.366035918323903	-0.499524745695064
0.8875	12.6475448608398	0.665398477004837	-0.684003182498015	-2.21985844898754	-0.542372440473651	-0.118323017151968	3.0619210646319
0.8821	14.3415603637695	-0.381813419622434	-0.292349805703193	0.17087210866962	-1.666341721433	-0.267179674702437	0.198742986195555
0.9084	14.3711303710938	0.711462625344985	0.0963421636799416	-0.256200910908107	-0.189801737784306	0.0503174521622107	1.69969359270795
1.1168	7.00894622802734	-0.500423520526791	0.250584983362262	-0.528912551356203	-0.602188589447091	0.38427559914074	0.16632578428298
1.2263	6.71069869995117	-0.00573264377864358	-0.0854498407138917	-0.083128802115894	-0.143097160555874	0.29180885019492	-0.0340532674252714
1.1565	6.22644920349121	0.314077663903221	-0.0192134270801285	-0.732414923555881	0.97517284159955	0.436925672728673	1.3528491610031
1.1291	6.97780990600586	1.20894374123802	-1.15920268114273	-2.31886929295816	1.08564480991234	0.197965516357357	4.1527222150282
1.1967	5.37020454406738	0.400547587928369	-1.88648537440196	-1.7732813845892	0.276643784689176	-0.202631165004065	4.02904878201518
1.1263	8.55934677124023	-0.384399993858319	1.19549950197456	0.310940327134403	0.176108866693455	-0.150296372159406	-1.68519868842806
1.1867	5.49566917419434	0.638596087149593	-1.04583858892033	-0.540677178912528	-1.09436743533064	-0.35423730550025	1.93043112954071
1.2238	3.84486808776855	0.274393866243217	1.52351352527365	1.06299454646378	1.80316721769451	0.192741599924863	-2.38563015747413
1.3025	3.44490394592285	0.60076160309676	0.0423927187759748	-1.01184599650291	0.90481279682673	-0.0711409328175072	1.66681894746635
1.1893	4.89627227783203	-0.584382762370201	1.84591839563819	1.97860707985796	-0.239521946028442	0.0589992054382778	-4.21448283784981
1.2288	4.29886894226074	0.471799155979959	1.44097516281585	-0.0076105307278308	0.324205329923017	-0.155836926542711	-0.288689719909887
1.2195	4.62450370788574	0.213470561777071	-0.252404054394023	-1.35192518955061	0.901657086175235	-0.0853239130612922	1.90756121785727
1.2368	4.31329536437988	-0.346524965298403	0.0662953431935164	0.0161289445002002	0.187606935739744	0.220757132933139	-0.079052749599331
1.22	6.0150203704834	-0.200521798080047	0.439406587327435	1.24996240500543	-0.660621869239773	-0.0287903327759218	-1.99348284395602
1.085	8.55758285522461	0.102404052959975	-1.14957217198796	-1.64658786272511	-0.961637348258082	-0.410421577404465	2.79323066541553
1.1143	5.0093807220459	0.0382607267662674	1.34761544710118	-0.376525371594313	1.3323003650871	0.117105389312304	-0.676779898680796
1.1752	6.80343322753906	0.206943673931052	-0.240739933026482	-1.57523698488778	0.690928475174398	0.183176979755152	1.90762418113845
0.7367	5.05155372619629	-0.229687140534883	-1.14546273125831	-0.0922492184305866	-1.4490734972522	-0.0928051194757233	0.657364426664041
0.7342	5.84530754089356	-0.0967878988188393	0.344746685572737	-0.238533450038786	0.0995742435234289	0.0773540031698956	0.000881316842331614
0.7182	5.55072135925293	0.0188231105096895	0.134816895657507	-1.06090472402833	0.163593664404002	-0.192744895293314	1.88919465139391
1.7898	21.8171829223633	-0.107080131575572	-2.37102455321684	0.166401952314921	0.299183498692223	-0.840246180468872	0.701977988304718
0.8732	4.21706809997559	-0.553988476734107	-2.81005839496491	0.471742374292064	-1.42045448516782	-0.23053498475037	0.76196571302818
0.8006	7.63647079467773	0.335202542801209	-1.38664513024035	0.197784395709757	-0.44384608991089	-0.153409299208734	0.662599714849629
0.7518	6.43723678588867	-0.134519660171397	-1.06956178690092	0.435121848754358	0.184170689605732	-0.0434859136127625	-0.0155361554746625
0.7916	3.93385734558105	0.31299040578114	-0.18742190677399	-0.91037939130562	0.76153281969762	0.0712616940570949	1.65708425186139
0.7791	5.39809074401856	-0.11468441178942	-1.20833119429864	0.448958951374866	0.184315486981081	-0.154641671477844	0.183294725397006
0.7892	5.45026435852051	-0.153977294655612	-0.550048303797416	0.150998536175038	0.413270732428019	-0.0105457031774858	0.146965853097661
0.8775	3.58524513244629	0.548273018685896	0.230076574525911	0.478042243621965	0.350962803707292	0.456391245151094	-0.409657742653227
0.7934	7.79946212768555	-0.465221794766507	-1.38010642957908	0.148180685485758	-0.260569750033349	-0.234281036362078	0.273620520737778
0.7934	7.83755950927734	0.157076909116562	1.47177862317774	-0.0641192325732631	1.51856822455681	0.509301477010329	-0.96807064268812
0.8223	6.07139205932617	-0.150755066485687	-0.156443493482098	0.973722646651689	-0.206873574900761	0.258396439332441	-1.36963684292652
0.8429	3.47163581848145	0.541699276491958	-0.937924647205368	-1.76491492260206	0.725930655047869	-0.211295312908699	3.17063303641677
0.6821	6.08805503845215	0.158077019920466	-0.336394088799269	0.228889321456174	0.34818295004841	-0.175366978937605	0.135481742475682
0.7597	5.56348152160645	-0.134519660171397	-0.997250215472471	0.0533409481795177	0.614990229856147	0.188074646111902	0.072946510407558
0.7928	5.71805725097656	-0.145918773040292	1.00308822642425	-0.595024525030525	1.60267126709252	0.505811828216705	-0.366022437078992
0.7844	4.56609230041504	-0.103372078089207	-0.203968159234349	-0.374654297457374	-0.451430537746527	0.34520066939125	0.660657968856906
0.7658	4.26845626831055	0.297938478617274	-0.382781964004547	-1.57569963877775	0.89429482642827	-0.172122633592993	2.07659300078435
0.754	6.29948463439941	-0.261643700011668	-1.1506409120496	0.195867605341071	-0.347775606285584	-0.305989448653909	0.439163997991565
0.7577	4.29910430908203	0.477829334801923	1.10709979761844	0.0467794962931729	1.73850931463641	0.564422643217265	-0.762224018077006
0.5618	6.49675674438477	-1.46029352480778	-0.161024493453704	1.26147409936131	-1.73148670250289	-0.270151527974221	-2.41457444077077
1.7898	21.8171829223633	0.070322329955099	0.180389541422806	0.873973927797066	-0.406174973848163	-1.3193906898402	-0.123374266753304
0.7466	14.5271499633789	0	-0.0188996870999147	0.153208613286132	0.0974722040560501	0.0425879806000513	-0.131255306838596
[truncated: 20,826 more rows]
