# Supplementary material for: Effect of climate on traits of dominant and rare tree species in the world’s forests
Source: Nat Commun. 2025 May 22;16:4773. doi: 10.1038/s41467-025-59754-7 (PMC12098762; doi:10.1038/s41467-025-59754-7)
Supplement: Supplementary file 7 — Source Data [file 41467_2025_59754_MOESM7_ESM.zip › Data figures copy/Figure 3/TraitsDiffMean.csv]

Biome	n	MeanHeight	seHeight	lowCIHeight	hiCIHeight	MeanCrownDiameter	seCrownDiameter	lowCICrownDiameter	hiCICrownDiameter	MeanBarkThickness	seBarkThickness	lowCIBarkThickness	hiCIBarkThickness	MeanWoodDensity	seWoodDensity	lowCIWoodDensity	hiCIWoodDensity	MeanSLA	seSLA	lowCISLA	hiCISLA	MeanLeafN	seLeafN	lowCILeafN	hiCILeafN	MeanLeafNP	seLeafNP	lowCILeafNP	hiCILeafNP	MeanStemConduitD	seStemConduitD	lowCIStemConduitD	hiCIStemConduitD	MeanRootDepth	seRootDepth	lowCIRootDepth	hiCIRootDepth	MeanSeedMass	seSeedMass	lowCISeedMass	hiCISeedMass	Meanpca1	sepca1	lowCIpca1	hiCIpca1	Meanpca2	sepca2	lowCIpca2	hiCIpca2
1	1694	0.0506993693528015	0.0113661141852244	0.0284062572417231	0.0729924814638799	0.0204703846112769	0.00891882978609005	0.00297729338583395	0.0379634758367198	-0.0321281776917099	0.00871445565736574	-0.0492204164103059	-0.0150359389731138	-0.107448232504816	0.0245882539348187	-0.155674802522664	-0.0592216624869682	-0.0626159741890166	0.0084105255481042	-0.079112094666208	-0.0461198537118251	-0.0390244253785194	0.0177546202197381	-0.0738477372508192	-0.00420111350621958	0.00607835218320243	0.00750293083448733	-0.00863764270556359	0.0207943470719684	0.0156686255004148	0.00714197381864695	0.00166059949972051	0.0296766515011091	-0.0326735880157505	0.0187458250064146	-0.069441015447187	0.00409383941568597	0.0420855288466657	0.0131088194005068	0.0163743336415994	0.067796724051732	0.0425618078226469	0.0118959591270084	0.0192294757551094	0.0658941398901845	-0.0344310088659556	0.015306371518558	-0.0644524085031874	-0.00440960922872389
2	1015	0.0673669246956338	0.01782835459983	0.0323822330359333	0.102351616355334	-0.00396306404323046	0.0134780527440795	-0.0304111311817031	0.0224850030952422	-0.0220414429067006	0.0150015245570931	-0.0514790283056545	0.00739614249225335	-0.12360551372423	0.0338141408162488	-0.189959213588683	-0.0572518138597767	-0.0673123710046982	0.0124220755917006	-0.0916882875771272	-0.0429364544322692	-0.0528317697105891	0.0246961125116416	-0.101293105644601	-0.00437043377657677	-0.0185805428811016	0.0110975074795683	-0.0403572511684508	0.00319616540624752	0.023780210725586	0.0109562977118476	0.00228059924800601	0.0452798222031661	0.0359479970890163	0.0276052208512232	-0.0182219003218861	0.0901178944999188	0.0768351089760919	0.0175195552683261	0.0424563761746187	0.111213841777565	0.0517702707407007	0.016533444525189	0.019326589213746	0.0842139522676554	-0.0796371987304574	0.0245222129636241	-0.127757290494511	-0.031517106966404
4	9721	0.164112177649148	0.00596573053965275	0.152418104470594	0.175806250827703	-0.139504248275163	0.0061215907021403	-0.151503839802834	-0.127504656747492	0.112815873279056	0.00509702989311069	0.102824634122823	0.12280711243529	-0.031025253134042	0.0107641483347543	-0.0521252236229467	-0.00992528264513729	-0.0321969786234147	0.0110116951896367	-0.0537821924562609	-0.0106117647905684	-0.18386015252939	0.00971096947769304	-0.202895673318007	-0.164824631740773	-0.0805016802399736	0.00429580051555785	-0.0889223431002054	-0.0720810173797417	-0.214530934416179	0.0098272244628624	-0.233794339165512	-0.195267529666845	-0.0747476376847515	0.00451796738811059	-0.0836037938426128	-0.0658914815268901	-0.0630400019581193	0.0109520855465958	-0.0845083684873144	-0.0415716354289242	0.325857254183069	0.0179549976367845	0.290661722824465	0.361052785541672	0.000886271477852674	0.00958436338762857	-0.0179010750306454	0.0196736179863507
5	8813	0.222444708400356	0.00998944716375225	0.202863062119992	0.242026354680721	-0.127955602211377	0.00585951229491894	-0.139441612923851	-0.116469591498903	0.0968440555116768	0.00650288111860393	0.0840968918518278	0.109591219171526	-0.470674973168114	0.00860641458069522	-0.487545553020908	-0.45380439331532	-0.29961576804038	0.00902361022476295	-0.317304148658114	-0.281927387422646	-0.537092221608403	0.0090104365270733	-0.554754778706163	-0.519429664510644	-0.337130040651388	0.00605181238867931	-0.348993004397796	-0.325267076904981	-0.61090251333501	0.0113214011547902	-0.633095100089524	-0.588709926580495	-0.295331866236861	0.00603191253261055	-0.307155821624129	-0.283507910849593	-0.272505258208111	0.00902247885888605	-0.290191421084858	-0.254819095331365	1.10126495596367	0.0191563571099552	1.06371402818975	1.1388158837376	0.0365157568193167	0.0109649281462786	0.0150219403017074	0.058009573336926
6	1562	0.192498969585496	0.0164820582547592	0.160169661922384	0.224828277248608	0.0698164869901166	0.0158401396992995	0.038746292852351	0.100886681127882	0.0837288515003059	0.0100071609191901	0.0640999569053394	0.103357746095273	-0.206406944787448	0.0233391654622495	-0.252186364394309	-0.160627525180587	0.00333317128387748	0.0294815514227377	-0.0544944453644457	0.0611607879322007	0.0244350382259826	0.0338462591995587	-0.0419538866276239	0.090823963079589	-0.0140600132867966	0.012359931676382	-0.0383038320917335	0.0101838055181404	-0.0113041320954596	0.0293093399369894	-0.068793958522451	0.0461856943315319	-0.0435252897221009	0.0100077768309982	-0.0631553924187518	-0.02389518702545	-0.2000723965338	0.0245775167645184	-0.248280823466521	-0.151863969601079	0.168187212370373	0.0522339641526543	0.0657310827139014	0.270643342026845	-0.0335698778335845	0.0180724062685391	-0.0690186290415624	0.00187887337439346
[truncated: 13 more columns]
