# Supplementary material for: Effect of climate on traits of dominant and rare tree species in the world’s forests
Source: Nat Commun. 2025 May 22;16:4773. doi: 10.1038/s41467-025-59754-7 (PMC12098762; doi:10.1038/s41467-025-59754-7)
Supplement: Supplementary file 7 — Source Data [file 41467_2025_59754_MOESM7_ESM.zip › Data figures copy/Figure 2/pca.df_Traits.csv]

pca1	pca2	DominanceCategory	Biome
-2.84702413702459	-0.197772021246815	dominant	1
-0.454650866743159	1.21850353174525	dominant	1
-0.933508216943577	0.451684858135675	rare	1
-1.54858754077334	0.484081174747094	rare	1
-1.48336729831019	0.338361417863778	dominant	1
-2.86108148319318	-0.191969959684599	rare	1
-0.454650866743159	1.21850353174525	dominant	1
-1.54858754077334	0.484081174747094	rare	1
-0.962430919241691	-0.117483790052046	rare	1
-0.454650866743159	1.21850353174525	dominant	1
-0.922202536989545	-0.834285371455204	dominant	1
-1.40720451051667	0.39301363582425	rare	1
-0.869934753753262	0.014362062938089	dominant	2
-2.99540565046289	-0.139993847552507	dominant	2
-1.72093315057513	0.586638302732715	rare	2
-1.93483583798909	1.23576666538131	rare	2
-1.24782475868556	0.776112536229412	dominant	2
-1.99664461823858	0.310318034591425	rare	2
-1.07342990349034	-0.150218333767202	dominant	2
-1.54979284354026	2.02648013413876	rare	2
-1.02086170234753	0.192519130675098	dominant	2
-1.16398056326437	0.217195365756412	dominant	2
-1.99664461823858	0.310318034591425	rare	2
-1.07342990349034	-0.150218333767202	rare	2
-0.175275107686384	0.479377504101751	dominant	5
-0.522960770823819	1.12447891843599	rare	5
4.24385977329303	-1.58380641276623	dominant	5
3.87501258885024	-1.13610437318095	rare	5
4.91964298941335	-0.835829735837834	rare	5
4.82288149781182	-1.298858947869	rare	5
4.42297109522409	-1.16035204336422	dominant	5
4.40228465151094	-0.846141258109498	dominant	5
-1.08419013199341	0.65158536054505	dominant	2
-2.14514819781696	0.516681725128673	dominant	2
-1.54979284354026	2.02648013413876	rare	2
-1.93483583798909	1.23576666538131	rare	2
-3.02715606443785	-1.04551191903328	dominant	1
-2.72404540355151	-1.33441634456263	dominant	1
-2.67853317957114	-1.41237201344149	dominant	1
-3.09280140588856	-1.24781811258933	dominant	1
-3.17185726185516	-1.22262641248194	dominant	1
-2.47259143474981	-1.40221921478655	dominant	1
-2.71725150832367	-1.09111363649097	dominant	1
-2.74329042880086	-1.02965661897516	dominant	1
-2.82679886818948	0.164394026655156	dominant	1
-2.74579147763366	-1.33048981851347	rare	1
-2.80189350559969	-1.30335662355737	rare	1
-3.20636907727484	-1.51968558519563	rare	1
-3.24191443531338	-1.59696648153323	rare	1
-2.28233702354841	-1.39278924377039	rare	1
-2.67993677659271	-1.93920310551943	rare	1
-2.6949161891545	-0.00556060481875213	rare	1
-1.58723812158035	-1.49769943085629	rare	1
-4.11159225471162	-1.61853431120034	rare	1
-1.36276811130375	0.0115342690686369	dominant	5
-0.882752256890784	1.64873869988064	dominant	5
-1.02148112113255	1.68608923660541	rare	5
-1.68430926982679	1.34728751258167	rare	5
-1.59091102298563	0.558416695876373	dominant	2
-0.869934753753262	0.014362062938089	dominant	2
-1.18469249950724	0.429322925390415	rare	2
-1.54979284354026	2.02648013413876	rare	2
-1.40545051101273	1.1246974672083	dominant	2
-1.3284785002582	-0.0190053142671059	dominant	2
-1.54979284354026	2.02648013413876	rare	2
-1.93483583798909	1.23576666538131	rare	2
-1.5065542673451	1.2505789259061	rare	4
2.94947492356869	-1.11439052721486	dominant	4
-1.59184407467681	-0.517768819076144	rare	4
-1.9780461963921	-0.312482445013891	dominant	4
-2.18674744848241	-0.583294172622261	dominant	1
-2.35479205817275	0.180655810385094	dominant	1
-2.39774440383679	0.337314466320266	dominant	1
-1.92666859370182	-0.629556828625091	dominant	1
-2.04990974684257	0.502766103044005	dominant	1
-1.38610509141216	-0.966361080198752	rare	1
-1.29478552298679	-0.878004784641621	rare	1
-1.84597403826272	0.049000945509945	rare	1
-1.64941691969281	-1.09570350394036	rare	1
-2.137110723615	-0.210415476863818	dominant	1
-2.137110723615	-0.210415476863818	dominant	1
-2.23918407657528	-0.533499678182505	rare	1
-1.82977170040794	-0.749396599021938	rare	1
-1.75314983142936	-1.77072164597757	rare	1
-0.911132417617298	0.946691419028482	dominant	5
-0.361080865092103	1.74380485291479	dominant	5
-2.15766247326582	1.05932090206167	rare	5
-0.451667208255126	2.09950179370101	rare	5
-0.932524818196982	0.143341870604152	dominant	2
-2.99611859023859	-0.120288099780984	dominant	2
-1.72093315057513	0.586638302732715	rare	2
-1.93483583798909	1.23576666538131	rare	2
-1.79204070843668	-1.3387376705017	dominant	1
-1.48213667630035	-0.92329024987837	dominant	1
-2.39774440383679	0.337314466320266	dominant	1
-2.04990974684257	0.502766103044005	dominant	1
-2.46161054224904	0.445448574943737	dominant	1
-2.24340886530456	-0.0253337009281505	rare	1
-1.85736219592841	-0.757444368181302	rare	1
-2.137110723615	-0.210415476863818	dominant	1
-2.137110723615	-0.210415476863818	dominant	1
-1.07144538875574	-1.36949990787374	rare	1
-1.89466161621189	-0.016604702030932	rare	1
-1.75314983142936	-1.77072164597757	rare	1
-1.58093682135636	-0.33871939944458	rare	1
-2.12690510954393	-1.19339529835255	rare	1
-1.56569192081871	0.543034755062329	dominant	2
-1.3284785002582	-0.0190053142671059	rare	2
-1.54979284354026	2.02648013413876	dominant	2
-1.93483583798909	1.23576666538131	rare	2
-1.02086170234753	0.192519130675098	dominant	2
-0.677919219977875	1.26354991595269	dominant	2
-1.12641596549515	-0.563863102452374	rare	2
-1.72093315057513	0.586638302732715	rare	2
-1.59091102298563	0.558416695876373	dominant	2
-0.677919219977875	1.26354991595269	dominant	2
-1.12641596549515	-0.563863102452374	rare	2
-1.54979284354026	2.02648013413876	rare	2
-0.727167971728706	1.23152270649791	dominant	5
-1.2486532593549	-0.337356889179792	dominant	5
4.79710928758818	-1.77614871520957	rare	5
-1.84077881849482	1.48935826700501	rare	5
-1.63835060950688	0.483456693511348	dominant	5
4.9505906145198	-1.25241658106857	rare	5
-0.951176061040202	2.04626470752246	rare	5
3.36787525094183	-1.17805897431277	dominant	5
-1.40545051101273	1.1246974672083	dominant	2
-1.57769881673746	-1.24771926677766	dominant	2
-1.72093315057513	0.586638302732715	rare	2
-1.83237342479167	0.444607746727739	rare	2
-0.326974269250306	-0.566059611009808	rare	5
2.65212553702989	-1.72535726516918	dominant	5
-1.74524506417128	-2.28508059247834	dominant	5
-1.80881941172324	-1.95434567324171	rare	5
-0.513825135561606	0.71197556124534	dominant	5
-0.319953736934643	-0.670936636179558	dominant	5
-0.93972142864432	0.393585956644034	rare	5
2.46016305243283	-1.61333616818353	rare	5
-0.784501059703696	0.475497557017007	dominant	5
-1.67340027282566	-1.54585967442296	rare	5
-1.81744732853936	-2.13137437608122	rare	5
2.3075678588917	-1.98267507379989	dominant	5
-1.79433811469634	-0.857333839003275	dominant	5
2.47075783472803	-1.51204555502476	rare	5
-1.58813385644515	-2.03905190361554	dominant	5
-1.63748116038283	-2.00070383292944	rare	5
-1.00610679872051	-0.146776518627247	rare	5
-0.363840335044699	0.507649955300776	rare	5
2.07404554950201	-1.62079727165712	dominant	5
2.54342437316033	-1.71466948508963	dominant	5
-1.86607933165625	-0.918836261605929	dominant	5
-0.37285868764303	0.35673371245883	dominant	5
-1.67562588887614	-2.06731441995468	rare	5
-1.73702252317343	-2.09289566904152	rare	5
-1.89817384786267	-1.03102737146379	dominant	5
-0.481416659868895	0.491140241706721	dominant	5
-1.76511484948576	-1.9643940118957	rare	5
2.04690817807693	-2.33816646516089	rare	5
-0.432680368016937	0.567680091539685	rare	5
-1.65610052254534	-2.18985537659838	dominant	5
-1.75442841826303	-1.74768531931548	dominant	5
-1.91794738465198	-2.07645858141742	rare	5
2.30056254522765	-1.565536872654	dominant	5
-1.85353853232361	-1.9279508680916	dominant	5
-1.93200815072707	-1.73658970135217	rare	5
-1.66473566946793	-1.93594366736978	rare	5
-1.07763344065294	-0.0397868633968047	dominant	5
2.41648704496308	-1.68017889913108	dominant	5
-1.55522578484531	-2.12338965635796	rare	5
-1.80078967499495	-1.9774241445021	rare	5
-1.86727055892136	-0.875745431889104	rare	5
-0.432623157374841	0.33057315757775	dominant	5
-0.937787008649507	1.05921622742486	rare	5
2.1680006242441	-2.00161637577691	dominant	5
-0.994173482928458	0.156750406788075	rare	5
-0.945333698449095	0.335955685886135	rare	5
2.34366236019662	-1.61950187787056	dominant	5
-1.78942625350215	-2.03179276297072	dominant	5
-1.37003487778873	0.594498162604572	rare	5
-0.329104593379541	0.490984859310654	rare	5
-0.966855267539691	0.450847683251608	dominant	5
2.40116371996184	-1.57344810679681	dominant	5
-0.41925696775599	0.272355689052174	dominant	5
-1.63468888498511	-1.97803399919112	dominant	5
-1.85276542384997	-1.99400787549662	rare	5
-1.83456704105131	-1.83439128990267	rare	5
-1.33001397694849	0.500627130986001	rare	5
-0.952320514894967	0.445864325145655	dominant	5
-1.62929158773028	-2.00131636105301	dominant	5
-1.72144001164076	-2.04829253168605	rare	5
2.40395187682296	-1.65457297999178	dominant	5
-1.75349439707864	-1.90294734398426	rare	5
-1.88189251422312	-1.93705940606871	dominant	5
-1.89825284134345	-1.89627543453998	rare	5
-0.431879883939209	0.339469281351144	dominant	5
-0.950624596156958	0.273899197961158	dominant	5
-1.5268208796953	-2.05112005299125	rare	5
2.22811851398097	-2.23516087326443	rare	5
-1.04778801606733	-0.192771214551286	dominant	4
-0.479462601479692	0.264869633640065	dominant	4
-1.80723562511511	-1.86333114020928	rare	4
2.63445184608267	-2.54538317783693	rare	4
2.50939790982928	-1.72189838627744	dominant	5
-1.63761352967734	-2.08630295490778	rare	5
-1.73983274125043	-2.10119610411023	rare	5
-1.83118010567456	-1.90184310096514	dominant	5
-0.282791647039949	0.437881175030894	dominant	5
2.65927404944614	-1.64892788883281	dominant	5
2.30955882375792	-1.98186685119899	rare	5
-1.84426181692499	-0.625185211658676	rare	5
2.58726016941916	-1.64037797901402	dominant	5
-1.94674772483194	0.0473867573764113	rare	5
-1.90770052588679	-1.81321477091749	rare	5
-1.74640558793772	-1.81959588341398	dominant	5
-0.424929348077849	0.705460276287979	dominant	5
2.55037395133098	-1.65872481591751	rare	5
-1.73010642234567	-1.85642049516861	dominant	5
-1.80034251773316	-1.80818557225	rare	5
-1.01490044429024	0.534917848323661	dominant	5
-1.73719463090398	-1.94589256346858	dominant	5
-1.93557774325253	-1.80446584010434	rare	5
-1.94487167013967	-1.93496328461233	rare	5
-0.411942850782404	0.367083846169201	dominant	5
-1.68691771128676	-1.62982009534737	dominant	5
-1.74296176732833	-1.31078196668286	rare	5
-1.61791924683961	-1.60805175536451	rare	5
-0.367621640158362	0.338463944524245	dominant	5
-1.64252225427418	-1.85021882280297	rare	5
-1.76394057333343	-1.92080169353184	dominant	5
-1.6154746814468	-1.9227869246652	rare	5
2.09557429968943	-1.42460906142684	dominant	5
2.48745392075331	-1.64322602655222	dominant	5
-1.98459621341742	0.0288083915187078	rare	5
-1.74620550090142	-1.83030012489777	rare	5
-1.9258220660232	-0.974344526564816	dominant	5
-0.594059577951443	0.603872943796326	dominant	5
-1.90878755802493	-2.02585356506145	rare	5
-1.73563504407436	-2.04773863180524	rare	5
-1.88905801464687	-0.86401048508574	dominant	5
-1.05016908300078	0.636552587560779	dominant	5
-1.66184237020098	-1.93334713069297	rare	5
2.25984315727302	-2.40384749915913	rare	5
-0.24162152295313	0.396416363477076	dominant	5
-1.60454489009763	-1.92651287363497	dominant	5
-1.69221609169624	-1.98354978530625	rare	5
-1.74706079666008	-1.94842487987395	rare	5
-0.960644138016504	0.265845488818447	dominant	5
-1.66786011476032	-1.93770411491455	rare	5
-1.71195531320187	-1.86393827621952	dominant	5
-1.76386359039828	-1.87197812935956	rare	5
2.80862341767979	-1.65432152365195	dominant	5
-1.93539298401988	0.121561602619155	rare	5
-1.8617103961978	-1.89317531889007	rare	5
-1.73594801758634	-1.87070522684999	dominant	5
-1.78074521038999	-1.7629293239432	dominant	5
-1.69954167107594	-1.8236317101436	dominant	5
-1.70043364816753	-1.73633475378964	rare	5
-1.76424354028477	-1.76400574617977	rare	5
2.58578003505617	-1.6696547962077	rare	5
-1.67934825511061	-1.87676241210628	dominant	5
-1.71610814977466	-1.84265290162677	rare	5
-1.87417808074786	-1.89904586482016	dominant	5
-1.0035273985519	-0.00852649225589798	rare	5
-0.364267943518809	0.634607425176191	dominant	5
-1.1250454517065	0.670903416694344	rare	5
2.5540308960031	-1.71410382848932	dominant	5
-0.500576293146776	0.553506193958398	dominant	5
2.4126215548311	-1.22204320667749	dominant	5
-1.68138548731553	-2.04677589787193	rare	5
-1.714242455377	-2.06682949425352	rare	5
-1.00571623643554	0.576762632934458	dominant	5
2.42474402055227	-1.51021054532068	dominant	5
-1.63229212633998	-1.78547889989759	rare	5
-1.82121983970813	-1.82832506412671	rare	5
-0.99400213765271	0.191085083701972	dominant	5
-1.90403161598199	-0.359660789572255	dominant	5
-1.87225061631992	-1.75734419309447	rare	5
2.2121467511877	-2.22497066327035	rare	5
-0.396519107319781	0.35669047104287	rare	5
-1.00298758178541	0.349413189618383	dominant	5
-0.970309898989715	0.329852039602415	dominant	5
-2.0094721821402	-0.600223217314487	rare	5
-0.566318810026857	0.643536892881741	dominant	5
2.58607275086544	-1.25040515771941	rare	5
2.3797019690555	-1.13722142947806	dominant	5
-1.80144880192083	-1.6979468675995	rare	5
-0.394854675542562	0.460296398930706	dominant	5
-1.87789844649943	-2.09786197392182	rare	5
-1.67641903417674	-2.00693400256136	dominant	5
-1.8757250066506	-0.336301994806387	rare	5
-1.14208269197486	-0.325051237566464	dominant	5
-0.323414462820168	0.387286248522834	dominant	5
-1.9386900477585	-1.87702581283745	rare	5
-2.00384365810159	-0.533567617867401	rare	5
-1.89214507374683	-0.372245889977078	rare	5
-1.20185659440496	0.437319319419633	rare	5
-0.498651486771168	0.377384432659166	dominant	5
-1.78734317125745	-1.65887554834993	dominant	5
-1.73800381351895	-0.447984826717187	rare	5
2.70598892478159	-1.76872741922639	dominant	5
-2.00987386424626	-2.15749785753006	rare	5
-1.79447589597845	-2.2427821879851	dominant	5
-0.986309684256559	0.140373923480287	rare	5
-1.08347125882246	0.622365018594617	dominant	5
2.68922797812924	-1.75772106816541	dominant	5
-1.89243048020567	-1.90891861181277	rare	5
-1.07942074289984	0.665466405672822	rare	5
-0.707356929349482	-0.424841462778018	rare	5
3.08885581220746	-1.32019675006416	dominant	5
-2.10110679730318	-2.20085181712573	dominant	5
-0.898002947410471	0.207601820376792	rare	5
-0.614514525337973	0.422779115518814	rare	5
2.80862183432017	-1.74265611462354	dominant	5
-1.94745284219638	-2.19945587426147	dominant	5
-2.57179255948523	-0.173152969021968	rare	5
-0.418366784587149	0.656659354750664	dominant	5
-1.39172229568868	-0.0251484213392552	rare	5
2.86307770019947	-1.75197073965446	dominant	5
-0.407574516240149	0.670302579185666	dominant	5
-0.835558565235882	0.588946951106962	rare	5
2.84096378198587	-1.84582165146039	dominant	5
-1.96771818877198	-2.09235258466988	rare	5
-0.392803290847702	0.447203732844598	dominant	5
2.80922542274616	-1.87642282151913	dominant	5
-1.70037435433556	-2.46758143238091	rare	5
-1.07516225366196	-0.457994223802569	rare	5
-1.68212734140324	-0.293828629367447	dominant	5
-0.412157571262777	0.685443202253035	dominant	5
-1.88539167700244	-1.89228103309775	rare	5
-1.95346798335523	-2.10188060486923	rare	5
-1.88050641726905	-0.943149330226628	dominant	5
-1.08742517173984	0.534359077688248	dominant	5
-1.725270824487	-2.11518878815227	rare	5
-2.00917334777187	-1.59302562653043	rare	5
-0.878831757260694	0.352746817577281	rare	5
2.9512752576275	-1.4354767486034	rare	5
2.83863089300721	-1.84894366922786	dominant	5
-1.70013426659043	-2.33429110099005	dominant	5
-0.836530571438697	-0.184052714921254	rare	5
-1.59099031535663	-0.411157885659428	dominant	5
2.84448794377166	-1.74448962848493	dominant	5
-1.0865947384129	-0.267500544811782	rare	5
-0.922280686483895	-0.108749643391223	dominant	5
-0.674271685364018	0.4143161776479	rare	5
-0.444393570343864	0.647078552021997	rare	5
-1.02483540543772	0.75727710909832	dominant	5
-0.95567803647092	-0.081879522995872	rare	5
-1.60681836236997	0.849123231589691	rare	5
-0.480966463073312	0.492471585586722	dominant	5
2.83264555661528	-1.65482434630015	dominant	5
3.14126843181719	-1.42401372145609	dominant	5
-1.96944616468925	-1.96641078657897	dominant	5
-1.97589579646009	-2.228585649488	rare	5
-1.90356190328719	-2.00325916178147	rare	5
-0.319361968002787	0.187646409800425	dominant	5
2.77851299464558	-1.82228199287758	dominant	5
-1.99240013871185	-2.3268656806653	rare	5
-1.88823255108508	-2.32335917419283	rare	5
2.85437015426687	-1.69297052988181	dominant	5
-2.06141024096178	0.0661471879635196	rare	5
-1.98009920862877	-2.068283016157	dominant	5
-1.76486930700193	-2.13783527518809	rare	5
-0.59198753650806	0.0306853992649095	rare	5
-0.398980139616575	0.352214690381176	dominant	5
-0.613747446014471	-0.774956066497766	rare	5
-0.926239323587973	0.279498226624556	dominant	5
-0.504707315945633	-0.291870591463136	dominant	5
2.80999297341204	-1.73129252093098	dominant	5
-2.03983631549865	-2.16493020578767	rare	5
-1.85784043553873	-1.96855033522933	rare	5
-0.465422804449847	0.759999805057339	dominant	5
2.85714978590097	-1.82419593111121	dominant	5
-1.87784055330334	-2.00286934070602	rare	5
-2.00640335409074	-2.00026885541771	rare	5
-1.92701682615327	-0.760351562965288	dominant	5
-0.671508529307414	0.395930939734015	rare	5
2.81390422345755	-1.70282827982931	rare	5
-1.76951635805903	-2.22951841501605	dominant	5
-0.917779989512703	-0.219413738261917	rare	5
-0.519577122742848	0.528852315253609	dominant	5
-1.77234867928069	-2.01835104754253	dominant	5
-1.97078760741184	-2.12173646687286	rare	5
2.72834370026801	-1.62829130244173	dominant	5
-2.06838312259873	-0.299097285297759	rare	5
-1.8140775479307	-2.02078645745279	dominant	5
-1.86775386675486	-2.05464671967112	rare	5
-1.95504822970882	-1.16569328092474	dominant	5
-2.10046986047292	-2.3644210473141	rare	5
-1.97347118394627	-2.06708934922284	rare	5
-1.88153561388062	-2.34662951070395	dominant	5
-0.460666501280657	0.40785574869954	dominant	5
2.82197895629199	-1.99040582361186	dominant	5
-2.11470623053606	-2.37496864792329	rare	5
2.73900157232294	-2.77706375375038	rare	5
2.83032229218042	-1.9031044614056	dominant	5
-1.93067862454584	-2.13824756334612	rare	5
-2.00036856509829	-2.17839463374365	dominant	5
-1.97656631290796	-2.11075351603962	rare	5
-0.231144765134828	0.34429519148609	dominant	5
-0.769448215606398	0.348505075842005	rare	5
2.94494014165816	-2.01415839425454	dominant	5
-1.9765121943553	-2.25371532681495	rare	5
-1.74222962546235	-0.342635574713818	dominant	5
-0.315802261603667	0.430844168355495	dominant	5
-1.78456159517746	-2.12834998050323	rare	5
-1.95531140709492	-0.411034294389442	rare	5
-0.383768706506167	0.790254660553942	dominant	5
-0.550478831342332	-0.243759926401486	rare	5
2.99044848699436	-1.8198652078122	dominant	5
-1.98458631504845	-2.13616175175849	rare	5
-0.473071192366975	0.757138619560446	dominant	5
-1.98834606662207	-2.06976063255415	dominant	5
-1.9107436089868	-2.18581692576316	rare	5
-1.91995651751248	-2.14150576796573	rare	5
-1.97375184689737	-1.18384943667178	rare	5
-0.510827357698421	0.216466413086567	dominant	5
-2.0235563652983	-2.31285906450436	dominant	5
-2.09196531383078	-0.617623466898505	rare	5
-0.935015870183138	0.27242681271369	rare	5
2.89977118769316	-1.395623423011	dominant	5
2.87642070166378	-1.96826239102327	dominant	5
-1.93300496044084	-2.17598277130683	rare	5
-1.82064034568289	-0.54811588944184	rare	5
2.92588263979336	-1.38804182586894	dominant	5
2.80263597475878	-1.92257644285971	dominant	5
-1.94279405511612	-2.3452517983038	rare	5
-1.98974721343332	-2.29078799101967	dominant	5
-1.84398680154086	-2.20691398227939	dominant	5
-1.90069483624936	-2.22451058074299	rare	5
-2.15063641456744	-0.56918234221464	rare	5
2.82208905715979	-1.78809379581737	dominant	5
-1.86113975518676	-2.06103889734829	rare	5
-1.83815471427337	-2.12308493049477	dominant	5
-2.15568107223884	-0.458527269824663	rare	5
-0.344325815714765	0.11406179342361	dominant	5
-1.94027372419582	-0.580109429657244	rare	5
2.73774527127378	-1.93016864614227	dominant	5
-1.9573857453066	-1.96415569652825	rare	5
-1.03176889905999	0.168532161597011	rare	5
2.93850300339804	-1.50003162037541	dominant	5
2.7175906674807	-1.95458223905738	dominant	5
-1.79481677702212	-2.19601439165068	rare	5
-1.0767653318632	-0.85835568390282	rare	5
-1.78049967313127	-0.812590719014871	dominant	5
-1.29162840660727	0.25637295929351	dominant	5
-1.86627009322114	-2.30585870161686	rare	5
-1.85725533313246	-2.32446263761837	dominant	5
-1.87944464644765	-2.12383960840695	rare	5
-1.86740933256948	-2.42983682718192	dominant	5
-2.04099481118652	-0.598526681744209	rare	5
2.87360860569481	-2.13760780111422	dominant	5
-1.8168295137448	-2.17814264117776	rare	5
-1.79758017519948	-2.07572399180859	rare	5
-1.89141984812414	-2.25341099749547	dominant	5
-0.261693085476172	0.176215348367978	rare	5
2.78887711853869	-1.96787621601393	dominant	5
-1.90403899726541	-2.22277296941941	rare	5
-1.88747619959526	-2.24946276799425	dominant	5
-1.96952160049546	-2.29601729374352	dominant	5
-1.87071623773704	-2.02259430383162	dominant	5
-1.96609346600999	-1.8874877150659	rare	5
-1.95974660142802	-0.623945616374275	rare	5
2.83318739770611	-1.2976046046047	dominant	5
2.6930343146947	-1.63318560515367	dominant	5
-1.93891870798342	-2.17307562623667	rare	5
-2.05030370502509	-2.26195839338963	rare	5
-1.75969830761958	-0.653500016844068	dominant	5
-1.90818347717225	-2.30164638315186	dominant	5
-1.94109974383822	-2.2375444734172	rare	5
-2.0033198711242	-0.69563129669647	rare	5
-1.14382635881165	-0.859195685271556	rare	5
-1.73625334457274	-0.771051495219782	rare	5
-0.757704730120986	0.367815108006322	dominant	5
-2.01073875407838	-0.741020606853007	dominant	5
-1.04357375814652	0.66215351029339	rare	5
2.91965861616338	-1.90864555149975	dominant	5
-1.88666870819908	-2.2815882075816	dominant	5
-1.99017161508719	-0.64336007931324	rare	5
2.83981385877665	-2.01457256606268	dominant	5
-1.85830728202111	-2.04736474889599	dominant	5
-1.8058248344962	-2.19278123047324	rare	5
-2.11836891846101	-0.493759990484309	rare	5
2.83854529747842	-2.0824191533005	dominant	5
-1.63238770444603	-2.20979419011233	rare	5
-1.85921581360546	-2.30686039034404	dominant	5
-1.95451175511804	-0.714239410362258	rare	5
-0.356557269116174	0.232666230653398	dominant	5
2.84048904210085	-2.11822569852006	dominant	5
-1.9771138421432	-2.04679818569054	rare	5
-1.90047799635013	-2.24054910288454	rare	5
2.76195245326785	-1.87616777591088	dominant	5
-2.05713083721128	-1.78421205585359	rare	5
-2.07216747960931	-2.09833866673216	rare	5
-1.86875215401845	-1.93070528790802	dominant	5
-0.953644052057239	0.0926246040171783	dominant	5
-0.626994193079408	0.166937458269294	rare	5
-0.432625423009498	0.496859706066091	dominant	5
-2.19755112082201	-0.469486528985156	rare	5
3.03728656646607	-1.86979510466555	dominant	5
3.08696698511138	-2.44367126840201	dominant	5
-2.00470910437541	-2.3343030752981	rare	5
-1.94118819320205	-2.32790308765629	rare	5
-1.87374586243941	-0.539956146386607	dominant	5
-1.21967489798573	0.191527587244095	rare	5
2.58595548115281	-2.62553002827329	rare	5
-2.14942906177934	-0.5464089161589	dominant	5
-0.405321998843157	0.166609799523694	dominant	5
2.86384362884367	-1.38045243197246	rare	5
2.7575803119961	-1.90963699153271	dominant	5
-2.2207214584278	-0.505712971207364	rare	5
-0.411283338933121	0.241940594301592	dominant	5
2.96758374203092	-1.45445976927223	rare	5
2.78090795941708	-1.83070108714514	dominant	5
-1.88760745662552	-2.16171839646792	rare	5
2.81970970492401	-1.92301059285721	dominant	5
-1.88308872912153	-2.36200586630257	dominant	5
-1.84768484416208	-2.05371129062452	rare	5
-1.90860145874768	-2.3039995962536	rare	5
-1.18371052526836	-1.01670578559872	dominant	5
-1.99150055152033	-2.3943898673353	rare	5
-1.81991216159664	-2.38035624767912	dominant	5
-2.04081042781283	-0.912258487417573	rare	5
-1.87094919947072	-0.802823308730816	rare	5
-1.93801165606418	-2.16836178348505	rare	5
-1.86397699138843	-2.45448661000802	dominant	5
-2.10937960074687	-0.854555130845029	dominant	5
2.89456618639197	-2.04765650664539	dominant	5
-1.80408660487077	-2.04665829561707	rare	5
-1.86718648022604	-1.88304364597233	rare	5
-1.71641444823825	-2.13663527470069	dominant	5
-1.20881932175288	-0.686557810060086	dominant	5
-1.78309607123245	-0.572132318569731	dominant	5
-2.36703783774328	-0.0991106047229583	rare	5
-1.88483737199273	-0.584194131155224	rare	5
-0.5635483383013	0.431165056661383	dominant	5
2.82481233732216	-1.99065923608872	dominant	5
-2.27302633691356	-1.72527117770697	rare	5
-1.97483209258411	-2.06316479699636	rare	5
-1.866937730324	-2.27953343119383	dominant	5
-1.73460972120195	-2.36584699428629	rare	5
-1.7716001596189	-2.40193232641955	rare	5
-1.91116019533807	-2.3587167106801	dominant	5
-1.17306803111929	-0.674065822606129	dominant	5
-2.01432658291579	-0.372655184044991	rare	5
-1.9711721784122	-2.00787139420649	dominant	5
-1.76893352026792	-2.21542620972248	rare	5
-0.471648791106576	0.452012874155896	dominant	5
2.95590271037491	-1.63071052256984	dominant	5
-1.97180543317808	-2.19598647627247	rare	5
-1.89448432757689	-2.36358041158738	rare	5
-1.74260145092792	-2.30664805783051	dominant	5
2.91971498588858	-2.88144356542183	dominant	5
-1.95685738913547	-0.787561537026693	rare	5
-1.96824782497633	-0.786767050391616	rare	5
-0.933759462366821	0.406260310853799	rare	5
3.0231446236608	-1.47337280896663	dominant	5
2.81679092869358	-1.89808814597322	dominant	5
-1.8349296267764	-2.04476278061194	rare	5
-0.430284545419219	0.403199036455905	dominant	5
2.92468862852039	-2.05107416857531	dominant	5
-1.89738135350807	-1.88863756497062	rare	5
-1.97206673223378	-2.19566321932048	rare	5
-0.773062203992526	-0.16388958835207	dominant	5
2.83035193226685	-1.92338517846712	dominant	5
-1.90079969399118	-2.30314580811446	rare	5
-1.97585915656754	-0.684297265010809	rare	5
-1.52313933994893	0.745705579073813	rare	5
2.62607670599808	-1.97441045186534	dominant	5
-1.97187725502809	-2.06918650090289	dominant	5
-1.97885636369333	-2.03826082720793	rare	5
-0.410950184998221	0.421518272016434	dominant	5
2.90133536683151	-2.08299978865222	dominant	5
-1.73665693452266	-1.97692465236901	rare	5
-1.78929227478457	-2.17436709432377	rare	5
-1.53488422888522	0.954873393173322	dominant	5
-0.528560474473473	0.593811838174231	dominant	5
-1.93741404584378	-0.394544607446966	rare	5
-1.93370823801777	-1.85183571507239	rare	5
-1.55290627971066	0.778037639005461	rare	5
-1.92361731014213	-2.12154819062046	dominant	5
-1.94770520748517	-2.26414130562621	dominant	5
-2.08107725550141	-0.571885060079641	rare	5
-0.493642934961951	0.425461619833368	dominant	5
-2.01680328155288	-2.13438732781539	dominant	5
-1.99531581162775	-1.89582929034282	rare	5
-2.19964450973356	-0.617694680056247	rare	5
-0.949749114431276	-0.296753959492513	dominant	5
2.80719936644688	-1.74255903743752	dominant	5
-1.93862372904981	-2.25884106397713	rare	5
-2.02407693967822	-2.27487688471837	rare	5
-0.793446554066554	-0.327163914115181	dominant	5
-0.631434646514091	-0.693338692021263	dominant	5
-0.923301098571242	0.465879667825003	rare	5
2.94507161105263	-2.23882709523208	rare	5
-0.730798106870514	-0.48736592039936	rare	5
-0.840878096281887	0.446937711520827	rare	5
3.10618353161116	-1.84860745065012	dominant	5
2.9145457144782	-2.12050942802944	dominant	5
2.79959453843651	-2.22134701164289	dominant	5
-2.06276465634044	-1.94374778283191	dominant	5
-2.11677363362701	-2.25377324575658	rare	5
-1.9505718428112	-2.13020605242315	rare	5
-0.521220519990866	0.734266173826958	dominant	5
-1.09876875347295	0.655764779461498	rare	5
-1.74757535356406	-1.71515131511462	rare	5
-1.87147555478843	-1.83209515263506	dominant	5
-0.954108952074735	0.405884944244198	rare	5
2.57552218868122	-1.31087492447168	dominant	5
-1.77848548702385	-1.79281016427365	rare	5
1.92107964033699	-1.6471233772682	dominant	5
2.77130192986038	-1.1246553122335	dominant	5
-1.84651920429821	-1.62372604002246	rare	5
-1.97092958009229	-1.57255021690645	rare	5
-1.78506956407244	-1.62656408585402	dominant	5
-1.62400274503944	-0.542458041582961	dominant	4
-1.79791665723981	-1.73298102521103	rare	4
-1.58586344215513	-2.09454729314002	dominant	4
-1.84500909126204	-0.602952056500562	rare	4
2.91498476312319	-1.4168080093729	rare	5
2.65657675148119	-1.59563443311687	dominant	5
-1.9458523770373	-1.91570240737046	rare	5
-1.76394075095358	-1.7630694168738	dominant	5
-0.264581763865841	0.580478424815465	rare	5
-0.88832440366523	0.542828352434579	rare	5
2.8840365214159	-1.21685185234673	dominant	5
2.63600057740148	-1.62653240773312	dominant	5
-1.84016554079293	-0.781981472331287	dominant	5
-0.931667835047401	0.497838871080278	rare	5
2.80847428548977	-1.58268844711784	rare	5
-1.86042704541934	-2.16019530590512	dominant	5
-2.02457613526433	-0.400213768032262	rare	5
2.64868147872167	-1.65081348821359	dominant	5
-1.91076575140509	-2.03271752980263	rare	5
-1.87720236551552	-1.84488076231782	dominant	5
-1.75401395899057	-0.420693825774582	dominant	5
-1.73598721700139	-0.390463356900375	rare	5
-1.85702884328381	-1.93427795104201	rare	5
-2.04748923213279	-2.03597017641266	dominant	5
-1.25642933747321	0.557786709905763	dominant	5
-0.929142746112264	0.216144185923964	rare	5
2.75998954368788	-1.7931635626937	dominant	5
-1.81044071124525	-1.9402817925792	rare	5
-1.88800328303251	-0.705451357105685	dominant	5
-0.967960566478944	0.406672239462389	rare	5
2.9429799351606	-1.18946617204785	rare	5
-1.89661981643827	-2.02478532694899	dominant	5
2.68372460432141	-1.61595783887414	dominant	5
-1.93070822994693	-1.74784493894264	rare	5
-2.07305339239361	-1.82415011688346	dominant	5
-2.08878956160992	-0.407323160053345	rare	5
-1.70305893442607	-0.415664542966365	dominant	5
-0.808026173738841	0.470363195563052	dominant	5
-0.765412388262471	0.477882023651192	rare	5
-1.99654906085537	-1.92968313819573	rare	5
-0.429406257262299	0.77745142826354	dominant	5
2.71457609494036	-1.65851588503907	dominant	5
-2.11195954024571	-1.93392893029599	rare	5
-1.83913837623322	-1.96356475481036	rare	5
-1.9811117253234	-1.90957027562877	dominant	5
-1.98860421510038	-1.8134588356415	dominant	5
-1.91457083476358	-2.00778135829293	rare	5
-2.09061428453412	-0.353763892228319	rare	5
3.03275192658826	-1.18277183776287	rare	5
2.65029352881398	-1.47587314408556	dominant	5
-1.95647998273313	-2.08157717406109	rare	5
-1.92261314931391	-2.09012445623537	dominant	5
-1.04604689844825	0.261774166457784	rare	5
-2.22335852298546	-0.0344864149663181	dominant	5
-1.71975084504824	-1.89696974775423	rare	5
2.73575312190694	-2.44675888121594	dominant	5
-1.73155338752944	-0.354625876217655	dominant	5
-0.442434096263788	-0.814577081379927	rare	5
-0.769901454861153	0.362053815009882	dominant	5
-1.88783836014956	-1.86213944770466	rare	5
-1.89767365619434	-0.892916155830313	dominant	5
-0.486036332663774	0.564593104979161	rare	5
-1.06473826429235	0.536871932946692	dominant	5
2.62076920766011	-1.59446226168562	rare	5
-1.1653686673122	0.515113672338026	dominant	5
2.60019769369271	-1.75282492435504	dominant	5
-1.94089190431084	-1.93272951083681	rare	5
-1.26519612097718	-0.651498213431841	rare	5
-0.311276780351477	0.37303783258891	dominant	5
2.98865811586511	-1.31938172837519	rare	5
2.78873406628238	-1.79167315966243	dominant	5
-1.97326566497678	-2.18908378580135	rare	5
-0.379225344088407	0.380267194269237	dominant	5
-1.93260049560097	-2.48307992909678	dominant	5
-1.79868464708244	-2.34682603939943	rare	5
-1.88509093748662	-0.650630653609509	rare	5
-1.75091694917561	-0.57773120644556	rare	5
3.11120160674271	-1.36932789567481	dominant	5
-2.01349854577673	-2.37654110940772	dominant	5
-1.8239022542082	-2.24825164850844	rare	5
3.0216737769787	-1.97588927297252	dominant	5
-1.918587561925	-2.08563609802033	dominant	5
-1.92192372042744	-2.07181227921765	rare	5
-1.97076690063695	-2.20863493817223	rare	5
-1.59869120732612	0.989405072478837	rare	5
-0.420549217977213	0.597670789596154	dominant	5
2.67880349805575	-2.56056127316185	dominant	5
-2.03486549000108	-0.46543775932024	rare	5
3.03760049192225	-1.36558060359941	dominant	5
2.97844503854097	-1.88140365188804	dominant	5
-1.73010394604115	-2.24972426327551	rare	5
-1.95123018767819	-2.37389277122097	rare	5
-0.347386460373781	0.324269231041804	dominant	5
-0.98474338197429	0.532136638278468	rare	5
-1.94320789694481	-2.58089780467579	dominant	5
-1.78009234361265	-2.43274604790728	rare	5
-1.04046312350317	0.246203840538879	rare	5
-0.476987623152702	0.630742046808025	dominant	5
-1.09257487049052	0.686281263986904	rare	5
2.84307947246608	-1.82188975654	dominant	5
-1.76293593037995	-0.273417703612885	dominant	5
-0.291812670883486	0.459573934305891	dominant	5
-1.95295543339435	-2.03832848779404	rare	5
-2.03067594300699	-0.463490894449322	rare	5
3.01354708930529	-1.55808164404126	rare	5
3.13998477348413	-1.31935093669926	dominant	5
3.03543523444077	-1.93381875289304	dominant	5
-1.98140048163643	-2.29576757521096	rare	5
-0.531441533898569	0.473323952058284	dominant	5
2.91774637394239	-1.30094368850639	dominant	5
-2.14186406254366	-2.27166476982283	rare	5
-2.12642826690413	-2.35990702024972	rare	5
-0.482307866262966	0.673830732363242	dominant	5
-0.981976526513743	0.609314186810847	rare	5
3.04330116362719	-1.26663396781884	rare	5
2.91695543609309	-1.82532862620099	dominant	5
3.13589144990786	-1.36953557189786	dominant	5
3.03718556271121	-1.91994365880524	dominant	5
-1.76446805951855	-2.36505845277779	rare	5
-1.90964887748239	-2.40022026320511	rare	5
2.9804084039343	-1.25672456203163	rare	5
2.8749822280949	-1.74206761459962	dominant	5
-1.9340470471889	-2.17060493555504	dominant	5
-1.89766962697051	-2.20560024946893	rare	5
2.93431794668216	-2.0194643224088	rare	5
-1.75458050499505	-2.00462312787988	rare	5
-1.79398830876157	-2.31030191719881	dominant	5
-1.79234296106651	-2.11463881780492	dominant	5
-2.03002841689257	-2.13283603469953	dominant	5
-1.99187543235384	-1.84314599970109	dominant	5
-1.19102701759269	-0.30275394235252	rare	5
-2.04668528396195	-0.557020276229816	rare	5
-1.77444757260395	-0.486267638306756	rare	5
-0.3181352138404	0.458376831867245	dominant	5
3.06923384858871	-2.0201294407913	dominant	5
-1.94645185723942	-0.666404526556916	rare	5
2.85378743238597	-1.67295485977637	dominant	5
-1.81560921398374	-1.862597072378	dominant	5
-1.87138415563397	-2.07547585043158	rare	5
-2.04112337775801	-0.504800272853211	rare	5
-0.342082385206677	0.577772905451011	dominant	5
-2.01079527345692	-2.18161460942584	dominant	5
-1.96694637027961	-0.507767127898542	rare	5
-1.99189696869639	-0.486483653744312	rare	5
-0.856088900264635	0.111628264298526	dominant	5
-0.255315569640313	0.312625180133098	dominant	5
-1.98146237006311	-0.622525644762492	rare	5
-1.97362884875085	-0.630138405267244	rare	5
-0.32302607254077	0.31374381206309	dominant	5
2.96354878135388	-1.86470958111248	dominant	5
-1.87864494543489	-2.1858607638848	rare	5
-1.8489151374704	-2.2078599252523	rare	5
-0.349278416317578	0.352331977795031	dominant	5
2.82226239254249	-1.77191855159858	dominant	5
-1.75312199019663	-1.91453955932462	rare	5
-1.7490952228886	-1.92049788813993	rare	5
2.9870349324213	-1.94173395907941	dominant	5
-1.95671475157895	-2.19642054603006	dominant	5
-1.99645010384346	-2.34739907104051	rare	5
-2.00208356425075	-2.38579527922066	rare	5
-1.28241862536689	-0.766728104250924	dominant	4
-1.59631522770038	-1.04355153357315	rare	4
-2.22752767766881	-0.316993121076622	rare	4
-1.8253708099123	-1.10259887575122	dominant	4
-0.517424318242896	0.404608064744148	dominant	5
2.71745278889862	-1.86744113479167	dominant	5
-1.82504907740657	-1.87494552141898	rare	5
-2.03271661164247	-0.539924118398849	rare	5
-1.59101316905216	-0.628477048481665	dominant	5
-1.59430199677019	-0.613561632594848	rare	5
2.8462135173878	-2.01860287207959	dominant	5
-1.73307650479982	-2.41733065135061	rare	5
-1.51711481515111	0.912949321584371	rare	5
-0.343872945018296	0.494288254729814	dominant	5
2.90354706427572	-1.46675802471278	rare	5
-1.96671763055013	-2.23213984977188	dominant	5
-0.39212208928971	0.402067643287719	dominant	5
2.80955300867834	-1.93932850572071	dominant	5
-1.67990695978512	-2.02063776884922	rare	5
-1.99615046721101	-0.617226940336586	rare	5
3.09886751780134	-1.76031468620921	dominant	5
-0.485867695642563	0.409174258019253	rare	5
2.91255020454415	-1.40478418229886	rare	5
2.83056490696091	-1.88486612861006	dominant	5
-1.44983564188955	0.851996827805971	rare	5
2.85670595732489	-1.95602761999137	dominant	5
-1.77994284487733	-2.06426557503699	dominant	5
-1.9157204092244	-2.19719501574085	rare	5
-0.428934689959127	0.496577177341624	dominant	5
2.86030990677174	-1.35500165936504	dominant	5
-1.71838427743402	-1.89020277834017	rare	5
-1.89815635238318	-1.74887317980342	rare	5
2.92398698373988	-1.4257066262765	dominant	5
2.73953849641031	-1.8492950631994	dominant	5
-1.73849173939135	-1.92741912567111	rare	5
-1.78504887379227	-2.08716088634082	rare	5
2.80468794772999	-2.18556346777598	dominant	5
-1.87254234579129	-2.12333953815324	dominant	5
-1.84168936893662	-1.93558707948124	rare	5
-2.10813513629184	-0.59930534047855	rare	5
-1.65183025619317	0.822291595234669	rare	5
-1.6006255172933	0.772361337252526	dominant	5
-1.97372151147806	-1.96349043652192	rare	5
-1.89798722077266	-2.07505176308446	dominant	5
-0.347783420510934	0.260585470419488	dominant	5
-1.93757971252007	-2.12855225373255	dominant	5
-1.85602265521217	-2.15616724648353	rare	5
-1.89771677946498	-2.1953563045014	rare	5
2.87974877965945	-2.24313842682916	dominant	5
-1.83289986517717	-2.28670826672785	rare	5
-1.93368579459044	-2.27953725733621	dominant	5
-2.11437498278084	-0.703255805266268	rare	5
-1.64049953464243	-0.649422368847832	dominant	5
-1.12326503602801	-0.643019570475544	dominant	5
-1.95082620055931	-2.18915790730854	rare	5
-1.93275257422244	-1.98614621036412	rare	5
2.79213143348736	-1.8655574522357	dominant	5
-1.73819481260186	-2.05803905913287	rare	5
-1.7912249427765	-2.11228205122506	dominant	5
-1.2715589987063	-0.573319826197128	rare	5
-1.92073307610139	-0.455598415945397	rare	5
-1.89218225035711	-1.02706449133532	rare	5
-1.55541715909182	0.970862775870412	dominant	5
-0.452086731986488	0.233182622421816	dominant	5
2.63540966556639	-1.83020435418979	dominant	5
-1.890764891262	-2.02783151578145	dominant	5
-1.75610365569439	-1.90627846550662	rare	5
-1.90643644584623	-2.03143969102685	rare	5
-0.292563520272878	0.135526722907816	dominant	5
-1.87240565449915	-2.21233669965178	dominant	5
-1.87993195079779	-2.03081656158096	rare	5
-1.70368786716847	-2.23866256146599	rare	5
-0.902137894508969	0.188235994966598	rare	5
-1.65230297151153	-0.589520428566306	dominant	5
-0.956167020728065	0.440285894429421	rare	5
2.8272021092356	-1.92752405777316	dominant	5
-0.356774794248647	0.205327129739068	dominant	5
2.97344944449304	-2.12898582889395	dominant	5
-1.72261346090792	-2.07489497846442	rare	5
-1.90866615801338	-0.773986999873511	rare	5
-1.89156694300143	-1.18525018834226	dominant	5
-0.434109063357764	0.301409855636116	dominant	5
-1.97890767324615	-2.30458571633548	rare	5
-2.17873431842625	-0.679249246385498	rare	5
-1.13772501249238	0.189158337888172	rare	5
-0.428887900293645	0.279185879653255	dominant	5
2.76077581548442	-1.94091223455231	dominant	5
-2.02861255368812	-2.21885604211308	rare	5
-0.846232669973543	-0.247240672737373	dominant	5
-0.497955622801385	0.259508030766939	dominant	5
-1.12877884000432	0.363563733896016	rare	5
-2.07804000647328	-2.06290022275369	rare	5
-0.949176021608989	0.278001423155941	dominant	5
-1.95578632826785	-2.08267110690731	rare	5
-1.96164994474685	-1.91085720982892	dominant	5
-2.08159673661576	-0.562350210894738	rare	5
2.73553480096433	-1.94701480209301	rare	5
-1.9307299175876	-2.05154973242802	rare	5
-2.03136631954768	-2.08091867374534	dominant	5
-2.05010952075205	-1.87785864809021	dominant	5
-0.927658480380702	0.239058054441353	dominant	5
2.80206077569342	-2.15865474856533	dominant	5
-1.81783970314228	-2.18600775782275	rare	5
-2.15320384709204	-0.847373942277692	rare	5
-0.881344330885275	-0.350244715465924	dominant	5
-0.320628268790956	0.131180855510023	rare	5
2.90322641007023	-2.28263331361349	dominant	5
-1.94482404811843	-2.24318840110155	rare	5
-1.92937731701074	-1.04730253591167	rare	5
-0.445330473499646	0.385479687304731	dominant	5
2.6788008492535	-1.90231301056811	dominant	5
-1.87962872446703	-2.05495532612109	rare	5
2.68774178788234	-1.86797567756487	dominant	5
-1.93650422529409	-0.299365302866874	rare	5
-1.72886763407799	-1.93264730554596	rare	5
-1.82876870965045	-2.12179755174684	dominant	5
-0.468865978577159	0.428077628342113	dominant	5
2.93287680768379	-1.46093984108379	dominant	5
2.8535482718749	-2.11558289183075	rare	5
-1.86394134021679	-2.3181981366138	rare	5
-1.43193487862912	0.379763965785222	dominant	4
-2.55590013993886	-0.195425764926501	rare	4
-1.57535517577051	-1.753401779672	rare	4
2.52298001059858	-2.5396675900597	dominant	4
-0.496175461799818	0.321956221101962	dominant	5
-1.71792284598573	-2.29507794704252	dominant	5
2.64424975375018	-2.74600191263205	rare	5
-1.77983399507138	-0.764157035562414	rare	5
-1.39312936102352	0.231674939814164	dominant	5
-0.206333460548173	0.294495865180031	dominant	5
-1.98618538127618	-0.498143389917451	rare	5
-1.9956610716056	-0.481654302137114	rare	5
-0.280502908026086	0.430593708913746	dominant	5
-0.839277310899803	0.323024719498273	rare	5
2.47753090785555	-1.61764759359569	dominant	5
-1.85721694225949	-2.20045631100081	rare	5
-0.323075506332128	0.774113590340743	dominant	5
2.64501767528863	-1.60014215540512	dominant	5
-1.78431571132165	-1.86560114519864	rare	5
-1.17118758279034	-0.283403389139496	rare	5
-0.898007442655978	0.0454298923112735	dominant	5
-0.538454319759651	0.73522088572246	dominant	5
-0.542289726259895	-0.547369313835461	rare	5
-1.9859499433416	-2.30410675793042	rare	5
-0.343691410615589	0.65732735330587	dominant	5
-0.937147277217424	0.434128356886201	rare	5
2.41988500729867	-1.51895444591078	dominant	5
-1.98321117260571	-1.88773217440066	rare	5
-1.37785567042545	0.743370215162417	rare	5
-0.385884959441395	0.578853552514837	rare	5
2.88209748302077	-1.39230321916293	dominant	5
2.59521134905017	-1.62290937511743	dominant	5
-0.471975403684377	0.863344711528022	dominant	5
-1.03084044936428	0.738865866315752	rare	5
2.50801274723602	-1.62326747192987	rare	5
-1.72808273440318	-1.85238131213495	dominant	5
-0.888838176511441	0.467418508653756	rare	5
2.61284302771203	-1.76898165043276	dominant	5
-1.85804793217757	-2.00232552353661	rare	5
-1.68126418522358	-2.01951636616505	dominant	5
-0.31601524548334	0.800816181093351	dominant	5
2.46342171661381	-1.47749667026172	dominant	5
-1.93652009582631	-2.04648022828161	rare	5
-1.26120842712204	-0.19771456232322	rare	5
2.54649856725983	-1.5069201566549	dominant	5
-1.71723371613755	-1.97652041450698	rare	5
-1.87629036211074	-2.01652206054196	dominant	5
-1.85532449184471	-2.02869030688684	rare	5
-1.79899676979022	-0.934254367089777	dominant	5
-0.234162674780403	0.394571375611963	dominant	5
-1.75315740908018	-2.00635178377059	rare	5
-1.8483216424546	-2.12448247306877	rare	5
-0.802021219892059	0.0415094035744421	rare	5
-0.311122949420249	0.610485329601473	dominant	5
2.55148625941229	-1.67517790183072	dominant	5
-1.81033726713649	-1.95220947485768	rare	5
-0.199831848986917	0.205506205473395	rare	4
-1.72788160096503	-2.19288130651783	dominant	4
-1.71060150657957	-1.99961667979712	dominant	4
-1.80996590850733	-0.713260345756167	rare	4
-1.0492035013406	-0.118168847161013	dominant	5
2.55172743369193	-1.56471473234181	dominant	5
-1.72984960895421	-1.88350028473794	rare	5
-1.88768640456773	-2.0600326035325	rare	5
-1.80256130877922	-0.821065423079894	dominant	5
-0.964013662069153	0.596158150763083	dominant	5
-0.704656835648707	0.49367406704493	rare	5
2.69267331927993	-1.59003858473756	rare	5
-1.82901053122847	-0.922550147848988	dominant	5
2.68401492091075	-1.60086776658835	dominant	5
-1.86569377178233	-2.18773251985095	rare	5
-1.81626277623174	-1.99087028703846	rare	5
-0.378164052983172	0.495824588568686	dominant	5
-1.89862534661084	-1.94111808338071	rare	5
-1.67732174648873	-1.98694809688235	dominant	5
-1.85780963499397	-2.07471012597542	rare	5
2.85440093571513	-1.27144065687691	rare	5
2.57367914952079	-1.68161609644113	dominant	5
-1.81928407424784	-1.92005159770062	dominant	5
-1.74207115895709	-1.95157534444841	rare	5
-0.301339961375577	0.491097539566351	rare	5
2.67694617443754	-1.64912227176136	dominant	5
-1.81586897733732	-2.08058855376444	dominant	5
-1.76323665663102	-2.17565813689153	rare	5
-1.06760076313743	0.501481953947654	dominant	5
3.05764381995727	-1.30250654917076	rare	5
2.80375895044199	-1.65573479445943	dominant	5
-1.69317790657455	-1.94552915498061	rare	5
-1.0990346814416	0.852638065029135	rare	5
-0.270122213527388	0.699452695620441	dominant	5
2.61847313874748	-1.57239235480147	dominant	5
-1.81548450504104	-1.83803345343418	rare	5
2.07057691432832	-1.40807110178981	dominant	5
2.83665499956403	-1.29425045786209	dominant	5
2.57418119169552	-1.57916547276886	rare	5
-1.9118410099566	0.152259277897635	rare	5
-0.818491002128262	0.480880256877342	rare	5
-0.783414911342785	0.470263395989894	dominant	5
-0.718248225163582	0.719631300502829	rare	5
-1.76850835690184	-1.78799287839066	dominant	5
-0.833894262035196	0.346699456539345	rare	5
2.87442383191786	-1.94205512573849	dominant	5
-1.78316727897104	-2.11627221781834	rare	5
-1.86875926478298	-2.21564555167424	dominant	5
-1.94865625636606	-0.525132872374119	dominant	5
-0.676433448119897	0.386890645389339	rare	5
-2.02012470366683	-2.09381744599399	dominant	5
-1.38283187213295	-0.259478200590723	rare	5
2.65906214617625	-1.69447641145175	dominant	5
-1.94573779941356	-2.03543355642104	rare	5
-1.83850238774841	-1.89377158005076	dominant	5
-1.92706792467793	-2.04833884197818	rare	5
-1.82406819536346	-0.467106060648902	dominant	5
-1.95932889172533	-0.504162625189237	dominant	5
-2.08035463045354	-2.10427211850411	rare	5
-1.38642659245828	-0.260984201425727	rare	5
-1.25567719274911	0.900021237478493	dominant	5
-0.561936062565589	0.906092988262306	dominant	5
-2.06353059843209	-2.01634472339222	rare	5
-2.01887763368268	-1.78132823919556	rare	5
-0.374312216548435	0.617495349850991	rare	5
2.92566632185797	-1.36902837354558	dominant	5
2.89453621549401	-1.37429326629658	rare	5
2.5905961389246	-1.63390261519089	dominant	5
-1.65177654953222	-0.608000942845147	rare	5
-1.84519543162092	-1.57340132042779	rare	5
-1.87920831779966	-2.18177370115588	dominant	5
-1.87468775690301	-1.98681204215306	dominant	5
-1.5996194192991	-0.415995507327299	rare	5
-0.237305431404509	0.656530251747378	dominant	5
-0.563673941941429	-0.408633414162859	dominant	5
-0.851673268872064	0.703048734749068	rare	5
-1.93193986641519	-0.666657738341473	dominant	5
-0.257442686848396	0.510963867723708	dominant	5
-1.90858702820702	-2.145467053736	rare	5
-1.97278319922317	-0.425017531642051	rare	5
-0.309540312157684	-0.579882368362671	rare	5
-0.865883066822321	0.666589770895552	dominant	5
-0.733509329764137	0.666160331266842	rare	5
2.60448268306037	-1.65647625128045	dominant	5
2.68230397754503	-1.58935910507694	dominant	5
-1.90866461541481	-2.00044847540242	rare	5
-1.72179180489815	-1.91790834099203	dominant	5
-1.63972297302901	-2.08399242140572	rare	5
-0.448877439388782	0.529232819192327	dominant	5
2.69431426066786	-1.71765374506405	dominant	5
-2.2250195074976	-0.0378750012134022	rare	5
-1.97329241023775	-2.05961528732451	rare	5
-0.780836561296676	-0.388034271072541	rare	5
2.67449738213458	-1.59954945016512	dominant	5
-2.06085158396422	-2.18576505407773	dominant	5
-2.04934518308261	-2.16533648282014	rare	5
2.71186118005761	-1.69909983915716	dominant	5
-1.85668561981658	-2.18020538522591	rare	5
-1.68683621025212	-2.03567207908396	rare	5
-1.81609725781445	-2.20148052994377	dominant	5
-0.878242339085216	0.562343246853654	rare	5
2.79419974639108	-1.89834600775413	rare	5
-2.05310866601168	-2.23192731191372	dominant	5
-1.79868783583089	-2.06051554159853	dominant	5
-1.78581586781416	-0.446717055112202	dominant	5
-0.328196822618324	0.579795928123313	dominant	5
-1.99867131090392	-0.433594261153128	rare	5
-2.08268084295575	-0.341312344606974	rare	5
-0.629574267780124	0.801188104550974	dominant	5
-1.19685399926464	0.719606510783214	rare	5
2.67449738213458	-1.59954945016512	dominant	5
-1.93027572751753	-2.03210750811666	rare	5
-1.87452836557428	-0.74492517562912	dominant	5
-0.556029601110143	0.254981511335377	rare	5
-0.317610999286122	0.806308232403792	dominant	5
2.84712997487034	-1.86468801848173	rare	5
-0.260077739396145	0.679694943449997	dominant	5
2.99100511030365	-1.41048952060658	rare	5
2.70010347621208	-1.66249733740434	dominant	5
-1.69377457324594	-2.09089614368632	rare	5
-0.818491002128262	0.480880256877342	rare	5
-0.718248225163582	0.719631300502829	rare	5
-1.94093810383126	-1.97035446981092	dominant	5
-1.76850835690184	-1.78799287839066	dominant	5
-0.600795338281127	-0.665588290116251	rare	5
2.91946439051672	-1.38051549735345	dominant	5
2.90101904990072	-1.41451140589285	rare	5
-1.66035973240021	-1.98643448777664	dominant	5
-1.27619614004898	-0.375607952013459	dominant	4
-1.77874225846499	-0.572427981053447	rare	4
-1.46949545770849	0.127024097775565	rare	4
2.07089508194308	-1.96064101650587	dominant	4
-0.994141683648693	-0.331534528398336	rare	4
-1.65639109196934	-0.397656994225579	dominant	4
-0.424939628042581	0.0505474501138324	dominant	4
2.10903065343662	-2.01721536444825	rare	4
-1.66208649228771	-0.224651314443499	dominant	4
-1.65472703804629	-1.61239021816512	rare	4
1.96572992313265	-1.85191767033701	dominant	4
-1.79990627684224	-0.487679722567038	rare	4
-1.84417619756173	-0.956812544008557	rare	5
-0.486686764024033	0.710333184530125	dominant	5
-0.713758191504205	-0.516541057437106	rare	5
2.81222282694591	-1.90476848409651	dominant	5
-1.93905300425863	-0.562953988588942	dominant	5
-0.969469244171578	0.626187169577335	rare	5
2.79699411475656	-1.78482150806636	dominant	5
-1.91808993873629	-2.05394569825204	rare	5
-0.386089394981358	0.699323465045343	dominant	5
-2.07623330677799	-2.01877738135236	rare	5
-1.8063958823299	-2.016647797144	dominant	5
-2.00292311357099	-0.436294955399301	rare	5
-0.52716833672137	0.679854915753733	dominant	5
2.98744886091962	-1.26832452649602	rare	5
2.8614747371295	-1.78886940337377	dominant	5
-1.99987427072463	-2.18749154691223	rare	5
-0.924912331983914	0.302691571822886	dominant	5
2.6623807216342	-1.60377214169657	dominant	5
-2.06389985107124	-1.87086459533	rare	5
-1.97470811999039	-1.91150690656746	rare	5
2.9523830054702	-1.36959638014155	dominant	5
2.80024223614929	-1.82576739969222	dominant	5
-2.03941915487349	-1.85341826532658	rare	5
-2.12294325604354	-0.387767982568795	rare	5
-0.455855628364378	0.703929935712576	dominant	5
-0.70371075229749	-0.549633410903042	rare	5
-1.08039969050692	0.717463569954099	rare	5
2.80698293973768	-1.85245561983708	dominant	5
-0.31193772942188	0.475914848293043	rare	5
-0.936413427841638	0.681207812094198	rare	5
-2.15063511318781	-2.10087132894941	dominant	5
-1.96882880084425	-1.85822031017311	dominant	5
-1.60142719143772	-0.617800723734161	rare	5
-0.106474805334997	0.217756243900537	dominant	5
-1.90478511948878	-2.36176016164885	dominant	5
-1.86217771799077	-0.692181441406206	rare	5
-1.98492796878256	-0.819930107037228	dominant	5
-0.62521615015767	-0.620979432638851	rare	5
2.96143745110854	-1.32712554289794	rare	5
2.8346367671054	-1.95037789853812	dominant	5
2.84209623453338	-1.79138857332645	dominant	5
-2.14744059596001	-2.05503049393112	dominant	5
-2.11537801254141	-1.70964827404801	rare	5
-2.0670478728093	-1.99365277694018	rare	5
-0.863265383471209	0.52617764291855	rare	5
2.93625460758947	-1.95888203341912	dominant	5
-2.06296565835707	-2.31258999991839	dominant	5
-1.97917345573872	-2.36305017198462	rare	5
-0.294964005744699	0.620440798912854	dominant	5
2.80032048538719	-1.80962690905878	dominant	5
-2.01031992846353	-2.08539284874909	rare	5
-1.92452042531953	-1.85973603250256	rare	5
-0.928601366194032	0.353442439724122	dominant	5
2.6781326681392	-1.63166469973507	dominant	5
-2.10586754633784	-2.02458772068271	rare	5
-1.33336136872939	-0.275641299498703	rare	5
-0.299282320083526	0.506662409217038	dominant	5
2.83667323122136	-1.82239542981028	dominant	5
-1.98766019524435	-1.84354119469549	rare	5
-1.35453798366586	-0.180977242485912	rare	5
-0.57689040584889	0.236773019279533	rare	5
-0.617218889235832	-0.331351506140643	rare	5
2.88570110408663	-1.86713837073883	dominant	5
-2.14457524717209	-2.18900226337009	dominant	5
-1.95807356361764	-0.813870115593952	dominant	5
-0.468862229778398	0.641552638712771	dominant	5
-2.10644891346461	-1.56441881392625	rare	5
-2.02626402640501	-1.93720113002406	rare	5
-0.361404051171813	0.499847425328826	dominant	5
-2.06387240438365	-2.40760005122649	dominant	5
-2.11111622411369	-2.24402480646738	rare	5
2.75115131379541	-2.64121997105121	rare	5
-1.57486567676683	-0.496191970479843	dominant	5
-1.59665675745214	-0.488587042269652	dominant	5
-1.66996692028585	-2.25870758594573	rare	5
-1.90019535815537	-2.24033689927432	rare	5
-0.969764557982488	0.478829098780305	rare	5
2.78454808767355	-1.75806452395375	dominant	5
-2.0584467285868	-2.1061323970543	rare	5
-2.06520522086258	-2.0477353839365	dominant	5
-0.841746625582328	0.391571955415319	rare	5
2.53930504637766	-1.40169619257361	dominant	5
-1.66306129374894	-1.87370322611266	rare	5
-1.75055567226377	-1.9009709457375	dominant	5
-0.520088535610427	0.576551433662679	rare	5
-1.06124217852471	0.44954946554734	rare	5
2.31707711055888	-1.44502700033316	dominant	5
-1.8026598828969	-1.81017211277672	dominant	5
-1.9434237491888	-1.97678633166881	dominant	5
-1.66922959990047	-2.09775589441653	dominant	5
-1.69399375219899	-1.9365613431736	rare	5
-1.85572144166851	-0.488631778477234	rare	5
-1.79241093276592	-0.937886318780368	dominant	5
-0.207046057943178	-0.812835382354684	dominant	5
-1.67833085147979	-2.10481606429232	rare	5
2.58094756076619	-2.39647619637354	rare	5
-0.845222317499388	0.316299569745254	rare	5
2.84051210132997	-1.28241815429158	dominant	5
2.64990366134084	-1.65950798685467	dominant	5
-1.81514315882345	-1.94206946389363	rare	5
-1.86509952886481	-0.682872627286541	dominant	5
-0.216776699854198	0.474882165515525	dominant	5
-1.70182185943662	-0.323987293914289	rare	5
-1.87541756018605	-0.162584659745608	rare	5
-1.94449908436734	-0.737162375879008	dominant	5
-0.677361244763599	-0.415926147547482	dominant	5
-0.739372464105508	0.371542579095374	rare	5
-2.05838996529298	-1.95078549596422	rare	5
-0.59488985075941	-0.929695568647368	dominant	5
-0.947994814031887	0.621197394675414	rare	5
-0.670186391335501	0.573923303129333	dominant	5
2.6647993648462	-1.59027612056785	rare	5
-0.258966622775472	0.708354708159264	dominant	5
2.69206927443769	-1.55371638888004	dominant	5
-2.04560029941968	-2.22438097567288	rare	5
-1.98775990284645	-1.89644263088275	rare	5
2.55979750188183	-1.3394906061781	dominant	5
-1.79971072668347	-1.80563191159835	rare	5
-1.96904140020086	-1.70840435013008	dominant	5
-1.88599665222249	-2.00803136523289	rare	5
-0.828551369771812	0.323948272267197	rare	5
2.65228457628839	-1.73475777350634	dominant	5
-2.00685997732067	-2.10754033719014	dominant	5
-1.98115349357937	-1.90757016079553	rare	5
-1.8988782909584	-1.45167018268733	rare	5
-0.869043026697957	0.536360812351159	rare	5
2.69953287394839	-1.60654195903554	dominant	5
-2.07887629627301	-2.07775533980809	dominant	5
-1.70785210833448	-0.478305169445942	dominant	5
-0.475712604627323	0.680319838711923	dominant	5
-1.83346031762227	-2.06319023292059	rare	5
-1.9732542642933	-0.411559626364191	rare	5
-1.71565006847892	-0.30765664695669	dominant	5
-0.256405164118825	0.533971395568242	dominant	5
-0.917725559781352	-0.0129517339157262	rare	5
-1.96023281187995	-0.276268794871923	rare	5
2.99596023067764	-1.40251517557156	dominant	5
2.73957155636923	-1.76331006266423	dominant	5
-1.78077095462342	-2.03949095865365	rare	5
-1.90074228686219	-1.36318384737125	rare	5
2.73409809231746	-1.82872387583555	dominant	5
-1.96712339762358	-2.18444150802365	rare	5
2.63891977983134	-2.41182416963358	dominant	5
-1.99265857386061	-0.438219795901732	rare	5
-0.332485645578598	0.39513673655601	dominant	5
3.10487771375019	-2.13425810168263	dominant	5
-1.88426840436817	-2.31958185727779	rare	5
-1.76620665707614	-0.760285662848555	rare	5
-1.02771094379523	0.632800133632493	rare	5
-1.96238273310367	-2.02857444474859	rare	5
-2.03777245929181	-2.12226864163156	dominant	5
-2.06677163223587	-1.89093205504505	dominant	5
-1.65331840930701	-0.612145008988883	dominant	5
-1.81731422222455	-2.1558309473794	rare	5
-1.91452715346572	-2.3884685135053	dominant	5
-1.2382794861394	-0.484307878488666	rare	5
-0.33044163774696	0.553292408516855	dominant	5
2.86742468932971	-1.90572253305103	dominant	5
-2.03944170144234	-2.05636938360033	rare	5
-2.00251819042776	-2.07034534599365	rare	5
-0.435968190832189	0.473221975514997	dominant	5
2.81391374929017	-1.8240054543483	dominant	5
-1.88416724472586	-2.21469528132464	rare	5
-1.81535737799642	-2.35304478672194	rare	5
-0.458918701046744	0.443790605237279	dominant	5
2.93456344782274	-1.41641439604559	rare	5
2.93502652712901	-2.11243289413374	dominant	5
-2.11283053851817	-2.20939350114524	rare	5
-0.460833775458617	0.59848736659119	dominant	5
2.98889562361314	-2.00513083957434	dominant	5
-2.16660506352555	0.118305812655592	rare	5
-1.06192676403299	-0.019708724626642	rare	5
-0.205968709122244	0.468001552297234	rare	5
3.05165493715101	-1.34959090656568	rare	5
2.98883112835279	-2.02778891218954	dominant	5
-1.85678574279861	-2.10504387021181	dominant	5
-0.82605587619347	0.122472976334283	rare	5
3.08536165974033	-1.30626589367935	dominant	5
2.98458179668558	-1.992883374187	dominant	5
-1.98560924304546	-2.26385711595931	rare	5
-0.643990613112538	-0.279053062069582	dominant	5
2.75669081231463	-1.7814768719231	dominant	5
-2.07168484111799	-2.2848595840958	rare	5
-2.06625049875751	-0.599733412486822	rare	5
-0.938959096141752	0.101567690617288	dominant	4
2.69435501668379	-1.29411393202421	rare	4
-1.69134937525939	-1.62529920916329	rare	4
2.08258645802728	-2.13031615378742	dominant	4
-1.17261322840067	-0.844233037048269	rare	4
-1.33045699456458	0.291392357008488	dominant	4
-0.399338090910952	0.144786518836853	dominant	4
-1.66648771165373	-2.11145846783073	rare	4
2.99374075105404	-1.13379143827529	dominant	5
2.73350824884978	-1.46171450654653	dominant	5
-1.8946521974988	-2.13415707561267	rare	5
-1.85414100558712	-0.504528648120728	rare	5
-0.222814471288914	0.253187501312897	dominant	5
-0.763807762583327	0.232984605650504	rare	5
-2.02477611723282	-1.97057032449536	dominant	5
-1.94980606990764	-1.75882558198086	rare	5
-1.78113726329267	-0.9079395945122	rare	4
-1.32313913685047	0.267359694626405	dominant	4
-1.86574798933039	-2.29767702402549	dominant	4
-1.75491284801612	-2.43140166903388	rare	4
-1.57225933330576	-0.675434783130726	dominant	5
-1.10616121555819	0.483052500637627	dominant	5
-2.33934108124292	-0.245859487498303	rare	5
-1.70922229882099	-0.653629350676577	rare	5
2.70917724223442	-1.3611390633513	dominant	5
-1.89136828940322	-1.72072667115408	rare	5
-1.85152896352012	-1.92988672125737	dominant	5
-1.826075071052	-0.486499138148687	rare	5
-1.79914369015208	-2.07192982883782	dominant	5
-1.74588071115384	-1.89655592093008	rare	5
-1.87428312801735	-2.03696601140028	dominant	5
-1.8541912595094	-2.04027138640014	rare	5
-0.501115334735641	0.813386280911488	rare	5
2.90269647655467	-1.35204425512111	dominant	5
2.65520901853951	-1.62839224975829	dominant	5
-1.9584486679051	-2.06451142553616	rare	5
2.96504485419876	-1.36899853724245	dominant	5
2.73308453649787	-1.68542507872225	dominant	5
-1.64449914474193	-2.07098515055864	rare	5
-1.55147456873317	-2.20776031074484	rare	5
-1.74760222929592	-0.47478592294631	dominant	5
-1.32422431753632	0.730587033829055	rare	5
-2.49728150291307	-0.136741744587822	dominant	5
-1.96774161019525	-2.21168302725499	rare	5
-1.79250126360818	-0.42510364066402	rare	5
-0.402159007920576	0.414800659544164	dominant	5
-1.02461364575922	0.242103630484671	rare	5
2.7504054134757	-1.84871684886785	dominant	5
2.59390573719039	-1.61427076349369	dominant	5
-1.97974555178377	-2.20917685338226	rare	5
-1.80495207183211	-2.13150972322366	rare	5
-1.96550880056653	-2.22528991346246	dominant	5
-0.555320324253139	0.361372780970718	dominant	5
2.61763204792444	-1.60572293988594	dominant	5
-1.7714736876841	-2.19727932694994	rare	5
-1.99777118164141	-2.24218809997898	rare	5
-2.00843169638364	-2.22204802608144	dominant	5
-1.86249024190553	-2.03771812413711	rare	5
-1.99242292058063	-1.95493700689314	rare	5
-1.85784367322044	-2.13814447323941	dominant	5
-0.489927859805716	0.525882979476317	dominant	5
2.79223957958326	-1.84553804407658	rare	5
-2.06139121039594	-2.08438919349632	dominant	5
-2.11960044629836	-0.492602965944317	rare	5
-0.555258466539561	-0.0248528694724704	dominant	5
-1.72179046809631	-2.4548798588048	dominant	5
-1.84161075898873	-2.34374083365484	rare	5
-0.977701811983712	-0.999580129598189	rare	5
-1.61716225219506	-0.609665569959237	dominant	5
-2.03971513377789	-2.35541079104727	rare	5
-1.98212622085503	-2.25310670209072	rare	5
-1.87392891150982	-0.770871711283389	dominant	5
-0.861328990879433	0.602902768748766	dominant	5
2.62021802932012	-1.61332331186878	dominant	5
-1.69967472355879	-1.91325940009958	rare	5
-1.98666830445811	-1.8183165006736	rare	5
-0.269791733578091	0.511886807224297	dominant	5
2.70531875963977	-1.66443776402934	dominant	5
-1.93843964928734	-2.07584842040816	rare	5
-1.94279989033549	-2.09403650172807	rare	5
2.89470202054481	-1.35491369496862	dominant	5
2.86670473902527	-1.36618136376245	rare	5
-1.68338815426181	-2.16825847098151	dominant	5
-1.85085155744097	-2.17383543689042	rare	5
-1.78061671538549	-0.872340940052126	dominant	5
-1.84266704682491	-2.33646094172015	rare	5
-1.93116947061453	-2.35033364836759	dominant	5
-2.00186061109344	-1.01238809508699	rare	5
2.79235198036033	-1.90370816864821	dominant	5
-1.7788094882243	-2.14926747640044	dominant	5
-1.98889542254536	-2.33447277509925	rare	5
2.81531326304305	-2.64124311265062	rare	5
-0.434942165873303	0.248274239645655	dominant	5
2.74082568022981	-1.79496121785719	dominant	5
-1.94359149299696	-2.27003175192431	rare	5
-1.78855606822659	-2.25352052791883	rare	5
2.61390863366198	-1.61441742541539	dominant	5
-1.81400910834348	-2.09880418851825	rare	5
-1.79088208713885	-2.1053450644753	dominant	5
-2.10672458508809	-0.473297251333271	rare	5
-0.916979744781242	-0.469622114426824	rare	5
2.74157960318185	-1.82972189547766	dominant	5
-1.75727060444652	-2.29793062437092	rare	5
-1.90039007368373	-2.13935232759632	dominant	5
2.84348942067986	-1.34404603182885	rare	5
2.64373081545253	-1.67543092472709	dominant	5
-1.83238302656633	-2.06074768321503	rare	5
-2.00093254221665	-1.96704453325651	dominant	5
2.8822103400474	-1.41050462659044	dominant	5
2.80051619125392	-1.90280422966764	dominant	5
-1.82170514699029	-2.08944239552921	rare	5
-1.57057653050133	-2.19836516520789	rare	5
-1.7595024287577	-0.906754578743912	dominant	5
-1.87459555425463	-1.46551756093561	rare	5
-1.72462451264834	-1.98610616806756	rare	5
-1.94107988059601	-1.81981240125876	dominant	5
2.84889715092903	-1.84378987455839	dominant	5
-2.08549100164758	-2.13167555464239	dominant	5
-2.08309057869965	-2.33509210312778	rare	5
-2.0664183941553	-2.15687560297685	rare	5
-1.00317551245225	0.397922534807534	rare	5
-2.01058590323485	-2.17884094657345	dominant	5
-1.83365205573484	-1.98259222290399	dominant	5
-1.9871151490537	-1.85711709705514	rare	5
-1.26582748588308	0.588531021175032	dominant	5
-1.13398940398379	0.353634843683453	rare	5
2.67477854373752	-1.8545542855399	dominant	5
-2.04168054378862	-2.31692908428637	rare	5
-0.503775757379113	0.363223012382706	dominant	5
2.82564093525003	-1.91070066477112	dominant	5
-2.00076521902563	-2.34400234591686	rare	5
-1.73867117181639	-2.14236013295939	rare	5
-1.87368266381466	-1.04476677283872	rare	5
-0.32553170610076	0.0852516195625134	dominant	5
-2.00647999028887	-2.26239628308379	dominant	5
-1.96847015405386	-0.685861623152681	rare	5
2.97011912664108	-2.227657088174	dominant	5
-1.94285779603513	-2.20879145302438	dominant	5
-1.73229160703425	-2.39307011866146	rare	5
-1.90467404334313	-2.24759200835668	rare	5
-0.53812931404907	0.486620332302433	dominant	5
-1.05793048164202	0.4728399607436	rare	5
2.24087306301402	-1.74519810330728	rare	5
-1.77313290901883	-2.19138828071231	dominant	5
2.74279323831875	-1.69377950223078	dominant	5
-1.99617468537872	-1.99964193558771	dominant	5
-1.8491844242413	-1.95821855414469	rare	5
-1.76591987532928	-2.07483991646623	rare	5
2.97182523302072	-1.47844848924806	dominant	5
2.80592469968563	-1.83167742747899	dominant	5
-1.61367662319153	-2.06519348084618	rare	5
-1.86575840876831	-2.0622757722757	rare	5
-0.384689630020399	0.272139712155584	dominant	5
-2.02380002500456	-2.0219594795695	dominant	5
-1.2647838948887	-0.754142103884634	rare	5
-2.02775234272067	-0.591103031548668	rare	5
-1.50780019652205	0.762025168866502	dominant	5
2.80157245377697	-1.84969451729092	dominant	5
-1.66789067975358	-2.30935499236333	rare	5
-1.9624721694534	-0.746326906586765	rare	5
-0.446928360610553	0.501243602371596	dominant	5
2.75021986610553	-1.81080472292805	dominant	5
-1.8886353144948	-1.73861436526662	rare	5
-1.9871575151796	-0.387246990460398	rare	5
-1.8463588527438	-0.912238733273546	dominant	5
-0.458621103990185	0.297582766790405	rare	5
2.72167515127771	-1.88163773973988	dominant	5
-1.88177207258285	-1.88779207711662	rare	5
-0.543086159363937	0.381647101011414	dominant	5
-2.16302181785686	-0.37170569378783	rare	5
-1.82468448201325	-2.21317137931165	dominant	5
-1.85355057434043	-2.01517614611865	rare	5
-1.50983361790284	0.711585864159236	rare	5
-1.94683156240519	-2.4520225858854	rare	5
-1.82229758587267	-2.55166839881361	dominant	5
-1.7369172544823	-2.46002979365097	dominant	5
-1.91369191215467	-0.649684688471144	rare	5
-1.57825314265653	0.732263662353853	dominant	5
-2.37677010192688	-0.244375736939881	rare	5
-0.595463357932925	0.454562949723804	dominant	5
2.95544538514978	-1.43950796687784	rare	5
2.64120330509887	-1.74997492127529	rare	5
-1.75354900096653	-2.14767534952885	dominant	5
-1.94900305695176	-2.15477800125499	dominant	5
-0.872925483047746	-0.455197324054534	dominant	5
-0.390899983754654	0.371874806137597	dominant	5
-1.8090225377595	-2.44801449205153	rare	5
-1.8573888415581	-2.00979624326195	rare	5
-1.7956713934803	-0.436840327287302	rare	5
-0.505776821306116	0.459225741378892	dominant	5
-1.97638368745864	-1.8693691199808	rare	5
-2.02355692207922	-2.11766875035158	dominant	5
2.65027905266255	-1.56352857402132	dominant	5
-1.97643072956462	-1.81131474875949	dominant	5
-1.96471297166897	-1.95357424625763	rare	5
-1.94430888118993	-0.526266458322445	rare	5
-1.25041677343277	-0.430018434518343	dominant	5
-2.07318827891013	-1.55391051597079	rare	5
2.4565300900679	-2.28838960024395	dominant	5
-1.97034898703899	-0.56534085468128	rare	5
2.90879656044799	-1.97196328492549	dominant	5
-1.85714032652274	-2.39080906683362	rare	5
-1.69707722992734	-2.25175898660087	dominant	5
-1.88101609640404	-2.28343500927788	rare	5
-0.869934753753262	0.014362062938089	dominant	2
-2.99540565046289	-0.139993847552507	dominant	2
-1.99664461823858	0.310318034591425	rare	2
-1.72093315057513	0.586638302732715	rare	2
-0.801696079505895	0.408588443902886	dominant	5
2.77390697294047	-1.77889604685124	dominant	5
2.51854888495232	-2.13927421339514	rare	5
-2.01200832559826	-0.435020214627474	rare	5
2.77871841252647	-1.77185882812065	dominant	5
-1.95167778354073	-2.09902526667921	dominant	5
-1.92828278022488	-2.08476240009952	rare	5
-1.94508081069756	-2.10362113875958	rare	5
-1.04037441423961	0.377021939371155	dominant	5
-0.734652510160524	-0.652476851616285	rare	5
2.94826482794565	-1.49935066554271	rare	5
2.72974891202969	-1.73108245489385	dominant	5
3.03580130623327	-2.10398272936233	dominant	5
-1.80038137128161	-2.01376722758139	dominant	5
-1.93960085929585	-1.94714130801952	rare	5
-1.87916332281234	-2.32062788257495	rare	5
-1.89162365896628	-0.776282764071293	dominant	5
-0.2258589583883	0.358944230261604	dominant	5
-2.03019283288916	0.023615268900375	rare	5
2.65472139161328	-2.40529474412713	rare	5
-0.564965213611519	0.568312033301672	rare	5
2.86020104679598	-2.0170586668458	dominant	5
-1.95852350915197	-2.25224413794413	dominant	5
-1.79493678377717	-2.12111342069513	rare	5
-1.91871214984556	-0.695658825890703	dominant	5
2.6473734127021	-1.61380212844236	dominant	5
-2.0441332172581	-1.82312641570155	rare	5
-2.04436919287681	-1.99627068709912	rare	5
-0.9647455611407	0.524315184849201	rare	5
2.958056004833	-1.9710924255613	dominant	5
-2.08971317697791	-2.18540707287809	rare	5
-2.08623706850341	-2.01407836807571	dominant	5
-1.16754814379524	-0.661035287712443	rare	4
-1.61113028629847	-0.557961953171915	dominant	4
-0.446980182344048	0.164547603147393	dominant	4
-1.94529404348371	-0.677552369866553	rare	4
2.6761390033769	-1.77856731022154	dominant	5
-1.84241170226455	-2.12876597081547	dominant	5
-1.60614148978128	-2.16379533879398	rare	5
-1.85260230540426	-2.00313083426596	rare	5
-1.59372875953958	-0.820526546609157	rare	5
-1.27346020238928	0.350519823254011	dominant	5
-1.70723151838154	-2.19055865440397	dominant	5
-1.87517975695319	-0.780502982313054	rare	5
-0.305447361881351	0.649763996749216	dominant	5
-0.918846305351147	0.52941314816822	dominant	5
-1.84647707652297	-1.782953068948	rare	5
-1.78845894957537	-1.52646708268186	rare	5
-0.263798565469285	0.333760236015888	dominant	5
-0.888534206317584	0.465439787996715	rare	5
2.67224390550608	-1.72448976241522	rare	5
-1.89092081838517	-2.11362150342941	dominant	5
-1.58300490012161	-0.580239237127152	dominant	5
-0.284173604522591	0.326727501704336	dominant	5
-1.61624726125129	-2.21040171703252	rare	5
-1.96158676466731	-0.475943223529874	rare	5
-0.910315454063298	-0.198909495826949	rare	5
-1.34454390786693	0.393445022025025	dominant	5
-1.92196722176587	-1.63494998186122	rare	5
-1.72583224472666	-2.09480215798184	dominant	5
-1.33408724981322	0.374204786761385	dominant	5
-1.81671263662722	-1.72339139624802	dominant	5
-1.92206121994315	-0.779432945552338	rare	5
-1.96269099552671	-0.73341033179338	rare	5
-0.886391808125494	0.129352249016984	rare	5
2.64620145024143	-1.78088665267279	dominant	5
-1.67030046512281	-2.10140336099428	rare	5
-1.57014605038271	-2.30161392397497	dominant	5
-1.88261465924952	-1.23776235005773	dominant	5
-0.434166293483861	0.175200565204052	dominant	5
-2.00621862450627	-0.437151506090926	rare	5
-1.62624301579524	-2.28061711993741	rare	5
-0.264187844098105	0.444643599125646	rare	5
2.70794810070006	-1.79392185876514	dominant	5
-1.58542999348351	-2.28738141712459	dominant	5
-1.52159665525467	-2.30192681725967	rare	5
2.80081740404712	-1.28947795836935	rare	5
2.4653885904499	-1.38791910029045	dominant	5
-1.81895723716363	-1.82074673373832	dominant	5
-1.60708081686688	-1.79703519304597	rare	5
-0.30953615272076	0.408537085339485	rare	5
-1.90072252873706	-1.66483921925931	rare	5
-1.94770886823256	-2.35230436622869	dominant	5
-1.97153707809309	-2.11196968048094	dominant	5
-1.93908089476345	-2.02636056487665	dominant	5
-1.72826015469771	-1.87317363867655	rare	5
-1.97021377857348	-1.94257852989346	rare	5
-1.88357519591488	-1.80409094181388	dominant	5
-1.62610895203566	-0.519870469373944	dominant	5
-1.65143630527793	-0.523578478231953	rare	5
-0.35421255348024	0.53365779958855	dominant	5
-1.55170926973051	-2.21095431205243	rare	5
-1.65794221299961	-0.467885939157572	rare	5
-1.68074985095154	-1.03465033159201	dominant	5
-0.250240614831199	-0.780399376503951	rare	5
-1.69762016381171	-2.22567352834931	dominant	5
-0.454767392169047	0.588254069552109	dominant	5
2.53710885509123	-1.50170071101338	dominant	5
-2.00486682378003	-0.354459124482445	rare	5
-2.00609732635241	-0.356623679843841	rare	5
2.58289050546431	-1.64751450482036	rare	5
-1.82498960710907	-2.10092216397096	dominant	5
-1.58875845223287	-2.03639806979017	dominant	5
-1.88702608594344	-1.56087412474699	rare	5
-1.01054577293627	-0.590635581414535	dominant	5
-0.341540017697535	0.358009497565293	rare	5
2.70115918305908	-2.60973322580965	rare	5
-1.93629734894239	-0.541994992049533	dominant	5
-1.57775521110433	-1.22929206357762	dominant	5
2.56633413863035	-1.68744000818846	dominant	5
-1.66750871525207	-2.17045753880334	rare	5
2.76364275050315	-2.68194528251918	rare	5
-0.774222785026934	0.142521948183569	dominant	5
-1.69137816606857	-0.858411211272926	dominant	5
-1.71637046135716	-0.542552171101071	rare	5
-1.58086079649526	-2.14163039317325	rare	5
-0.830633368069384	-0.0881086802309238	rare	5
-1.72579299971532	-0.756800236904283	rare	5
-1.53984843156251	-2.41785982327121	dominant	5
-1.75580976105675	-2.36639151315692	dominant	5
-0.299755359861412	0.677425593875054	dominant	5
2.59394871591492	-1.60595151296305	dominant	5
-2.00367696779464	-2.00363842854689	rare	5
-1.96551462414073	-1.81171705118987	rare	5
2.15701534912317	-1.58836855886166	dominant	5
-1.93757660700344	0.125782025444645	rare	5
-1.5908840523669	-2.08004498730334	dominant	5
-1.83810764482325	-2.18976410763339	rare	5
2.00685713955209	-1.53857139519102	dominant	5
2.76269542620377	-1.42045206055353	rare	5
2.48060635135985	-1.61430804536337	dominant	5
-1.69446951504457	-2.14910619465363	rare	5
2.0117661480827	-1.50736061148996	dominant	5
2.86138287254255	-1.41694889292275	dominant	5
-1.591273581423	-1.92199997013025	rare	5
-1.75256905559103	-1.93618537493402	rare	5
-0.623197964577544	0.1554749416943	rare	5
-0.261629720336281	0.38993387229737	dominant	5
-1.70414208891333	-2.17895459473022	rare	5
-1.88073581640581	-2.16558864414491	dominant	5
2.81875862918639	-1.36569691165581	dominant	5
2.78612683481198	-1.37365299540536	rare	5
2.55772001024263	-1.59777032644476	rare	5
-1.63160164366093	-1.84802301001732	dominant	5
-0.298319176240376	0.679130866370716	dominant	5
2.54812512716564	-1.49843212823595	dominant	5
-1.8030725458484	-1.83045088303463	rare	5
-2.05932984905454	-0.338931104248346	rare	5
-0.447257350626435	0.584829643546807	dominant	5
-1.57931706792952	-2.19580085489175	rare	5
-1.62607473852442	-2.20366163311893	rare	5
2.63924105608191	-2.59740848028685	dominant	5
2.50150956385974	-1.53522965790282	dominant	5
-1.89227404043104	-1.91761541402359	dominant	5
-1.67964848397041	-1.94848253481053	rare	5
-1.88881312460378	-1.86810271990063	rare	5
-1.69199503001065	-1.02604610188542	dominant	5
-0.278667020605225	-0.937088270507076	rare	5
-0.646478559861038	-0.823076598302742	rare	5
-0.997137893659011	0.478144846977924	dominant	5
-0.929913042923815	-0.0557206593969406	rare	5
-1.077262561631	0.571047800976973	rare	5
2.56888930580095	-1.68118003300204	dominant	5
-1.62576883929872	-1.88786862312258	dominant	5
2.58289050546431	-1.64751450482036	dominant	5
-1.58875845223287	-2.03639806979017	dominant	5
-1.79960851323271	-2.10035010462581	rare	5
-1.26518897380421	-0.459686908589856	rare	5
3.05434679144392	-1.47375865494793	rare	5
2.73367460155013	-1.72200649405671	dominant	5
-1.71181492680998	-1.92574746302343	dominant	5
-1.7903860852974	-2.0951301984544	rare	5
-0.403332440466459	0.821369026068237	dominant	5
-0.88672715042004	0.714339709681162	rare	5
2.54989640100108	-1.57876003658231	dominant	5
-1.7397785555164	-2.04216207115053	rare	5
-0.4232035714535	0.340425070085621	rare	5
2.69483469057391	-1.83021578767206	dominant	5
-1.97859624975268	-2.15718203804472	rare	5
-1.81088420676338	-2.04496351277054	dominant	5
-0.722152826763652	0.0080884186962466	rare	5
-0.416536066396946	0.16638241661512	dominant	5
-1.02462919491099	0.287339916565518	rare	5
-2.13225844264134	-1.71880203022065	dominant	5
-1.52733522150726	0.833470381824517	dominant	5
-2.011447074485	-0.499855028922335	rare	5
2.71606542855491	-1.79249098690376	dominant	5
-1.80394628915243	-2.07917915402	rare	5
-1.87256715493738	-1.1070048041215	dominant	5
-1.88043491148663	-2.37139008189036	dominant	5
-2.02056828612261	-0.577748182870998	rare	5
-1.99488392482564	-0.585880851335333	rare	5
2.76632824309418	-2.13279872861563	dominant	5
-1.96240761805154	-2.40349801617055	dominant	5
-1.88228698748602	-2.38803176935384	rare	5
-0.882342024786022	-0.732229798772766	rare	5
2.89800629151006	-2.11872002090543	dominant	5
-2.00746701848377	-0.571838588539163	rare	5
-1.93665866317544	-2.45057196728094	dominant	5
-1.92510898856781	-2.51896944792146	rare	5
-0.755082513970224	-0.808683039989326	dominant	5
2.72873776349224	-1.92982549879925	dominant	5
-1.79619849894271	-2.11792586807031	rare	5
-1.86301791609165	-2.36791925619016	rare	5
-0.36703025919911	0.133322955261853	dominant	5
2.88771189045793	-1.90310990640423	dominant	5
-1.88365327309494	-0.559599596961382	rare	5
-1.88806010925022	-2.09389403408334	rare	5
2.81791935862764	-1.88703185922597	dominant	5
-1.90940056526432	-0.5544354101929	dominant	5
-1.86438383507987	-2.35164016985134	rare	5
-1.81173777599819	-2.3142186597983	rare	5
-0.40442167304522	0.347028910391281	rare	5
-1.71405118624967	-2.11479673171025	dominant	5
-1.62538443838317	-2.24801411622104	dominant	5
-2.08334012087281	-0.480605184321441	rare	5
2.89170487355452	-1.38610276637998	dominant	5
2.73994998382556	-1.8879501919177	dominant	5
-1.95033878479955	-2.28064755279351	rare	5
-2.14004079093086	-0.506157558404577	rare	5
2.87203088477209	-1.51655557540249	dominant	5
2.81770749185473	-1.91534909277455	rare	5
-1.72526971637861	-1.99567319637703	dominant	5
-1.87627660918244	-0.662497595519336	rare	5
-1.84259390901751	-0.744392395845591	dominant	5
3.03441857896972	-1.34040035619187	rare	5
-1.93784736233114	-1.93798536401135	dominant	5
-1.94861244374098	-0.426739459754058	rare	5
-1.49628770404727	0.934731282517464	rare	5
-0.854456167005334	0.412764794251535	rare	5
-1.88594213861104	-2.05667821652762	dominant	5
-1.82999150062998	-1.90999986836956	dominant	5
-0.513076652307484	0.310054417986192	dominant	5
-0.623594864308136	-0.919579865556763	rare	5
2.88184528126262	-1.45924078966758	dominant	5
-2.11109087027465	-0.564350398549585	rare	5
-1.75887768744733	-0.960709316840254	rare	5
-0.526989227413798	0.463398918203272	rare	5
2.89797900014333	-1.41240218789153	dominant	5
2.77464722972368	-1.83624222966568	dominant	5
-0.414152142778375	0.368591669751527	dominant	5
2.76475828955838	-1.87202288171796	rare	5
-1.89242461999573	-2.03533313567807	dominant	5
-1.65583660265513	-2.12457344327748	rare	5
-1.85163009020855	-1.00052468607151	dominant	5
-0.485316472934487	0.244244517373763	dominant	5
-1.74502442029368	-2.19229685175205	rare	5
-1.63033657419341	-2.29220059711339	rare	5
-1.69002924244324	-0.415359290578465	dominant	5
2.61078051138297	-1.78351425218614	dominant	5
-1.91413045372275	-2.17503468504543	rare	5
-2.05643723327008	-0.504959103154187	rare	5
-0.630728293991485	0.561474897040621	rare	5
-1.75621829584549	-0.432487802586462	rare	5
2.70678123067736	-1.80309869422082	dominant	5
-1.95234833684995	-2.12039375335021	dominant	5
-0.316778565208143	0.283920909440122	dominant	5
-0.961283595417382	0.282905650342218	rare	5
-0.883426916526896	0.376777374195806	dominant	5
-1.90242600026219	-0.770391014068584	rare	5
2.77049363273933	-1.74065582139188	dominant	5
-1.92902811301026	-2.07507031972674	rare	5
-1.76584092904672	-1.93884371678269	dominant	5
-1.9451197367342	-2.18626545511412	rare	5
-0.515217034584732	0.53670510765133	dominant	5
2.79945150463403	-1.70200848660485	dominant	5
-1.9650309968585	-1.79563692858231	rare	5
-1.91180984387393	-2.05471998561866	rare	5
-1.7322260826822	-0.406789624809733	dominant	5
-0.534789244389289	0.606667590967969	dominant	5
-1.96027090002144	-2.1158406769209	rare	5
-1.35489919440986	-0.562941463601296	rare	5
-0.358499909669254	0.498819300292531	dominant	5
-0.881334788156954	0.382489757155839	rare	5
-1.90951166828979	-2.24890310412387	dominant	5
-1.98786408795759	-0.458591223484128	rare	5
2.78930180784685	-1.83015200653577	dominant	5
-1.79195058881751	-2.26135129012184	dominant	5
-1.80648757954096	-2.21008123278994	rare	5
-1.22894640750267	-0.740124653866357	rare	5
-0.556158217958329	0.265940458227831	dominant	5
2.9714681458486	-2.10376542471249	dominant	5
-1.9107388851896	-2.59808508450779	rare	5
-1.96136261170707	-2.42460590261052	rare	5
2.8233666404952	-1.87066078397607	dominant	5
-1.81546817037718	-1.95544661280726	dominant	5
-1.80389795823372	-2.26683437249176	rare	5
-1.93070628243446	-0.50978925094441	rare	5
-1.88974484545774	-1.11225160420834	dominant	5
-1.9832855733794	-2.33502960569435	dominant	5
-1.82644665677417	-2.3939807147471	rare	5
-1.95786532223962	-2.37058012158512	rare	5
2.87910290697857	-1.48061851211726	rare	5
2.73827616481411	-1.94496268489563	dominant	5
-1.77638604104328	-2.07851856245683	dominant	5
-1.90512198180838	-2.16074402770811	rare	5
-0.386605367661341	0.340858162475841	dominant	5
-1.75496991090116	-2.27954864443679	rare	5
-1.83407884658085	-2.43043176209023	dominant	5
-1.87310849544556	-0.846621010162282	rare	5
2.90391946963892	-1.51791898076234	dominant	5
2.78930140947634	-1.87978677686026	dominant	5
-1.81221320126167	-2.42855187432212	rare	5
-1.6655197915114	-2.24681022381231	rare	5
2.80079961134077	-1.96384294744093	dominant	5
-1.75511041408894	-2.13594922347771	rare	5
-1.90000039833813	-2.03779070881722	rare	5
-2.0703405658335	-2.21126258474042	dominant	5
-1.80788287236626	-1.19543817182528	dominant	5
2.8958185070505	-2.07584416942613	dominant	5
-1.75424276759842	-2.2805213382869	rare	5
-2.0532925900296	-0.734381609806559	rare	5
-1.25932665180663	-0.418797058204108	dominant	4
-0.651095441859227	-0.0574618152881614	rare	4
-1.00841812818842	-0.130859329541092	dominant	4
-2.15077375525808	-0.678561744164563	rare	4
-1.66103169559611	-0.444973533226042	dominant	5
-1.1747417324911	0.434100429644494	rare	5
-0.337625229552873	0.373998245704481	dominant	5
2.5162245371787	-2.37689051374033	rare	5
-1.54600195590253	-0.694018556336054	rare	5
-1.84040436323877	-2.226464459047	dominant	5
-1.72433465225723	-0.693526671771263	rare	5
-1.72181027653352	-0.687457489875813	dominant	5
-1.07136019878133	0.523900328791977	dominant	5
-0.367937502066104	0.567001021143009	dominant	5
-0.853631640467067	0.398357165502599	rare	5
-2.01087684008053	-1.76638463290613	rare	5
-1.87608697727175	-0.861954602517892	dominant	5
-0.671348558005579	0.246316514594635	dominant	5
-1.98867544508959	-2.19627186344308	rare	5
-1.95218565455146	-2.24376970432485	rare	5
-0.834703353374265	0.154913613410038	dominant	5
2.89494189924526	-1.60013885060583	rare	5
-1.90682859385798	-1.92586562726925	rare	5
-1.9657852144602	-2.13964274295336	dominant	5
-0.365122753420541	0.387219465582473	rare	5
-0.936518982885045	0.324125673713475	rare	5
2.96417252750031	-1.36060285626745	dominant	5
-1.97258261157312	-2.1830138693378	dominant	5
-1.28725949949633	0.595354390917718	rare	5
-0.259142164760533	0.448482757535051	dominant	5
2.73443207280262	-1.7139669204152	dominant	5
-1.9235802825951	-1.95659858739585	rare	5
-1.48840599166966	0.882574134874066	rare	5
-0.251794804956108	0.409948990482273	dominant	5
2.76522888691839	-1.60536458555801	dominant	5
-2.03066299872512	-2.13013865590844	rare	5
-1.77549787730187	-0.401600240423605	dominant	5
3.04231963892015	-1.03133889622155	dominant	5
-1.97256891031165	-1.94854534721503	rare	5
-1.98888041276036	-0.408762915710116	rare	5
-0.70366361006496	0.125735601651552	dominant	5
2.75188949150466	-1.84484418151441	dominant	5
-2.20861804712362	-2.06071824267752	rare	5
-1.99881218673729	-2.0980307805463	rare	5
-1.75549356277531	-0.404457191059328	rare	5
2.81765546743183	-1.69894944997595	dominant	5
-1.98819264648581	-2.05851867015416	dominant	5
-1.96696284237482	-2.08168558640567	rare	5
-0.948787361752991	0.683198580376399	dominant	5
2.77778035376362	-1.4665042555745	dominant	5
-2.00028468861337	0.0485655800496699	rare	5
-2.08390107676967	-1.6428633667298	rare	5
-1.90464570598808	-0.799399619566722	dominant	5
-0.887586330325967	0.412280766617054	dominant	5
-2.00612552685227	-2.13278161323716	rare	5
-1.9505662412405	-2.15041954155675	rare	5
4.32465723054092	-1.36775550245965	dominant	5
0.565397836181442	1.73878746130719	rare	5
0.641094755500092	1.70104493044538	rare	5
5.18999022361746	-1.84242930432543	dominant	5
3.0105748566278	-1.27272106675873	dominant	5
2.80511873301663	-1.75292904211041	dominant	5
-2.02866206702809	-2.09665735099424	rare	5
-2.00843609259863	-2.08960280210423	rare	5
-1.6522403779852	-0.573596527531426	rare	5
3.08512839860544	-1.26368364165219	rare	5
2.90060624797236	-1.79182986199236	dominant	5
-1.81804050330593	-2.22882343499804	dominant	5
-0.48107795222413	0.637824659116983	dominant	5
-1.86396205341141	-0.638338334120267	rare	5
3.01620196240882	-1.31100960793073	dominant	5
-2.1032502292022	0.00165456294347419	rare	5
-0.24404411306312	0.534189480337782	dominant	5
-1.76489815931617	-2.01370558957451	rare	5
-1.93953752608364	-1.71643274998184	dominant	5
-1.07503955633533	0.091385531606474	rare	5
-1.67941189596343	-0.516499427077516	dominant	5
-0.248110276698977	0.477184593849738	dominant	5
-1.89532226881901	-1.83550796410287	rare	5
2.61653752613661	-2.37949019210828	rare	5
-2.07029284639569	-1.82320300436245	rare	5
-2.05259409988503	-2.2490715833183	rare	5
-1.86688141321354	-2.16641069222194	dominant	5
-1.94887504433175	-0.639632066249621	dominant	5
-0.251644399991132	0.481030870080083	dominant	5
2.97914590720775	-1.97021438349394	dominant	5
-1.79739104346395	-2.03536227150953	rare	5
-1.93610740113717	-2.03007796251073	rare	5
-1.2493600093128	0.721174136015501	rare	5
-0.505871111508345	0.630256611066333	dominant	5
3.19000938703368	-2.12024256549657	dominant	5
-2.08277842344535	-0.665423238378012	rare	5
3.0989594526524	-1.4309938914188	dominant	5
3.01043189648256	-1.95886018266222	dominant	5
-2.00461207155429	-0.219626418411811	rare	5
-1.95483890947733	-2.11586711369808	rare	5
-0.291495024327395	0.466153760160015	rare	5
2.86948047951374	-1.84086982025176	dominant	5
-1.83353497930522	-2.23775467649767	rare	5
-2.04043720848788	-2.16324204902776	dominant	5
2.92301767707792	-1.78171154517118	dominant	5
-1.84926522859426	-2.0392515185211	rare	5
-1.92862807557399	-2.16737196572057	dominant	5
-1.70078327427442	-2.20523868892856	rare	5
-1.15288554851131	-0.606082137285658	dominant	5
-1.74502616507906	-0.604997837708765	rare	5
2.93304053289027	-1.96462073629874	rare	5
2.49938749615132	-2.4288663197981	dominant	5
-0.447275215174721	0.523934699853615	dominant	5
2.98676763255653	-1.99367755490483	dominant	5
-2.01898620161175	-1.96752235673982	rare	5
-2.08738934852512	-0.506451208218134	rare	5
-1.72411474616668	-1.11753776505929	dominant	5
-0.942926617609465	0.477205224479292	dominant	5
-1.40638491094851	-2.33446835671658	rare	5
-1.60510885671536	-2.33527609521533	rare	5
-1.86225139160656	-0.852935811979344	dominant	5
-0.878098985538297	0.416291992597188	dominant	5
2.57153587542523	-1.66572077004063	rare	5
-1.56780858472858	-2.04572774106365	rare	5
-0.304554235148652	0.488056701111213	dominant	5
-0.906384369474064	0.353003875782838	dominant	5
2.51952498783394	-1.61254107985674	rare	5
-1.50328330897355	-2.03430086042763	rare	5
-0.350449860256965	0.547814115458612	dominant	5
-1.67872234672059	-2.27827807615203	rare	5
-1.92568937059269	-1.95641106985036	dominant	5
-1.97797639296941	-0.491106906483676	rare	5
-0.847235616161816	0.707974982796619	rare	5
2.80155921767641	-1.35873192923221	rare	5
2.78615856807836	-1.3871244115407	dominant	5
2.51225906249579	-1.45174144071347	dominant	5
-1.549940804504	-0.535593557353479	dominant	5
-1.55004003164192	-0.526192405499939	rare	5
2.84936037184894	-1.88424484667838	rare	5
-1.87789692798983	-2.21871456810706	dominant	5
-0.366850838556926	0.297571555299785	dominant	5
2.53088043509192	-1.67444446031804	dominant	5
-1.94578844020301	-1.95393694194255	rare	5
-1.83704763009347	-1.58626884762803	rare	5
2.6726306767439	-1.63801287112172	dominant	5
-1.87896683888237	-1.98918383715628	rare	5
-1.72771363971256	-1.97675409239382	dominant	5
-1.92132703745996	-2.05071789545318	rare	5
-0.817118561231073	-0.0330321349926538	rare	5
-1.73594247205858	-0.811318750874358	dominant	5
-0.340058055501338	0.626247657166007	rare	5
2.63578342717718	-1.67391224703929	dominant	5
-0.211339978007593	0.571182752002784	dominant	5
-1.89028268300915	-1.96640642114923	rare	5
-1.73013296680065	-1.88395223020559	dominant	5
-1.84972347452971	-2.14423886630491	rare	5
-1.59408666918023	-1.09356942652792	dominant	5
-0.209732869826271	0.650813290547388	dominant	5
2.73228949820626	-1.67226572256872	rare	5
-1.66512441434813	-2.13450992250226	rare	5
-0.594001417570097	-0.324196134950947	rare	5
-0.867597496050778	0.644186221905046	rare	5
2.91758974141701	-1.46986847226372	dominant	5
2.90831772819138	-1.49484486553363	dominant	5
-0.272221574132013	0.532197514341905	dominant	5
2.21931340733385	-1.78565648539813	rare	5
2.67824089459297	-1.72249306739724	dominant	5
-1.62151517729811	-2.05036181380478	rare	5
-0.921956267583169	0.532966302578836	rare	5
2.69093777374674	-1.75887336154646	dominant	5
-1.60272463890153	-1.9967776601583	rare	5
-1.76119888565184	-2.08860248202688	dominant	5
2.65300184847703	-1.68519934695898	dominant	5
-1.96071508981447	-2.03348436673551	rare	5
-1.76717482907159	-1.95150103531594	dominant	5
-1.98191054135928	-2.12382534288643	rare	5
-0.605562486555124	-0.3357936512494	dominant	5
-0.941239987981721	0.743078138148739	dominant	5
-1.85333969710948	-1.87750216492488	rare	5
-1.80515822203597	-1.81566258268695	rare	5
-0.402712579740159	0.492823744630872	dominant	5
-1.79643287416686	-2.2563591182519	dominant	5
-1.57070675286809	-2.20399932087912	rare	5
-1.10699966363079	-0.238420409332528	rare	5
-0.35807807359971	0.574619084783978	rare	5
2.54633159987173	-1.62205462684165	dominant	5
-1.89556417126514	-1.91712638381767	dominant	5
-1.73953083121883	-1.86956973836926	rare	5
-0.889920505302519	0.44399777281858	dominant	5
2.05572123433549	-1.43668335840573	rare	5
2.49661747052185	-1.5511495376891	dominant	5
-1.85724445036089	-1.91068667674038	rare	5
2.66724727061755	-1.76572342750358	dominant	5
-1.65578448683601	-1.97976913720617	rare	5
-1.85567418193856	-2.04810546550978	dominant	5
-1.82859901884862	-1.86254213649393	rare	5
-0.936708483926941	-0.101363367932263	rare	5
-0.594937279920116	-0.731451773269402	dominant	5
-1.00612110637996	0.501380110031457	dominant	5
2.67510688699482	-2.81213511568867	rare	5
-1.6978548627102	-0.396959387535947	dominant	5
-0.412665860963034	0.5559498546458	dominant	5
-1.87889294544618	-0.54238466594558	rare	5
-1.93969761307905	-0.457134783673969	rare	5
-0.348854413167372	0.584275425925026	dominant	5
2.51276559306379	-1.59921882726205	dominant	5
-1.65939521905345	-1.6586467208766	rare	5
-1.84422432934564	-1.65206334393616	rare	5
-1.79227599912185	-0.300364578465737	dominant	5
[truncated: 93,660 more rows]
