# Supplementary material for: Effect of climate on traits of dominant and rare tree species in the world’s forests
Source: Nat Commun. 2025 May 22;16:4773. doi: 10.1038/s41467-025-59754-7 (PMC12098762; doi:10.1038/s41467-025-59754-7)
Supplement: Supplementary file 7 — Source Data [file 41467_2025_59754_MOESM7_ESM.zip › Data figures copy/Figure 2/pca.df_Traits2.csv]

pca1	pca2	labels	col
0.198541505336891	-0.360026547649992	Height	#050505
-0.0730540027629582	-0.448029138126862	Crown diameter	#050505
0.260625025104139	-0.261456508307633	Bark thickness	#050505
-0.242963728199214	0.00885313582318067	Wood density	#050505
-0.335382765823192	0.260195663573363	SLA	#050505
-0.348551691427598	0.156047449331515	Leaf N	#050505
-0.348875007590143	-0.138062038691316	Leaf NP	#050505
-0.410942615451933	-0.0177421482699436	Stem conduit diameter	#050505
-0.227258809901974	-0.422040812581302	Root depth	#050505
-0.17429199164248	-0.373843761653086	Seed mass	#050505
-0.218334273878009	-0.347994803530947	Temperature	#58038c
-0.0415255931934791	0.21087107597469	Water availability	#9e7306
0.415104355572733	-0.0796228165140917	Gymnosperm	#1c6915
